# Supplementary material for: N-(1,5-Dimethyl-3-oxo-2-phenyl-2,3-dihydro-1H-pyrazol-4-yl)-2-[4-(methyl­sulfan­yl)phen­yl]acetamide
Source: Acta Crystallogr Sect E Struct Rep Online. 2012 Aug 11;68(Pt 9):o2677. doi: 10.1107/S1600536812034605 (PMC3435699; doi:10.1107/S1600536812034605)
Supplement: Supplementary file 1 [file e-68-o2677-sup1.cif]

##############################################################################
#                                                                            #
# This CIF contains the data in a paper accepted for publication in          #
# Acta Crystallographica Section E. It conforms to the requirements of       #
# Notes for Authors for Acta Crystallographica Section E, and has been       #
# peer reviewed under the auspices of the IUCr Commission on Journals.       #
#                                                                            #
# Full details of the Crystallographic Information File format               #
# are given in the paper "The Crystallographic Information File (CIF):       #
# a New Standard Archive File for Crystallography" by S. R. Hall, F. H.      #
# Allen and I. D. Brown [Acta Cryst. (1991), A47, 655-685].                  #
#                                                                            #
# The current version of the core CIF dictionary is obtainable from          #
# ftp://ftp.iucr.org/pub/cif_core.dic.                                       #
#                                                                            #
# Software is freely available for graphical display of the structure(s)     #
# in this CIF. For information consult the CIF software page                 #
# http://www.iucr.org/resources/cif/software.                                #
#                                                                            #
# This file may be used for bona fide research purposes within the           #
# scientific community so long as proper attribution is given to the journal # 
# article from which it was obtained.                                        #
#                                                                            #
##############################################################################
data_global
_audit_creation_method     'form.cif (version 2.0)'
_journal_data_validation_number     ?
_journal_date_recd_electronic     2012-07-31
_journal_date_accepted     2012-08-03
_journal_name_full     'Acta Crystallographica, Section E'
_journal_year     2012
_journal_volume     68
_journal_issue      9
_journal_page_first     o2677
_journal_page_last     o2677
_journal_paper_category     QO
_journal_paper_doi     10.1107/S1600536812034605
_journal_coeditor_code     HB6925
_publ_contact_author_name     'Prof. Fun, Hoong-Kun'
_publ_contact_author_address
;
      X-ray Crystallography Unit
      School of Physics
      Universiti Sains Malaysia
      11800 USM, Penang
      MALAYSIA
;
_publ_contact_author_email     'hkfun@usm.my'
_publ_contact_author_fax     '604 6579150'
_publ_contact_author_phone     '604 6533652'
_publ_section_title
;\
<i>N</i>-(1,5-Dimethyl-3-oxo-2-phenyl-2,3-dihydro-1<i>H</i>-pyrazol-4-yl)-2-[4-\
(methylsulfanyl)phenyl]acetamide
;
loop_
    _publ_author_name
    _publ_author_footnote
    _publ_author_address
    'Hoong-Kun Fun'
;
      Thomson Reuters ResearcherID: A-3561-2009.
;
;     X-ray Crystallography Unit
      School of Physics
      Universiti Sains Malaysia
      11800 USM, Penang
      Malaysia
;
    'Ching Kheng Quah'
;
      Thomson Reuters ResearcherID: A-5525-2009.
;
;
      X-ray Crystallography Unit
      School of Physics
      Universiti Sains Malaysia
      11800 USM, Penang
      Malaysia
;
    'Prakash S. Nayak' ?
;
      Department of Studies in Chemistry
      Mangalore University
      Mangalagangotri 574 199
      India
;
    'B. Narayana' ?
;
      Department of Studies in Chemistry
      Mangalore University
      Mangalagangotri 574 199
      India
;
    'B. K. Sarojini' ?
;
      Department of Chemistry
      P. A. College of Engineering
      Nadupadavu, Mangalore 574 153
      India
;
data_I
_audit_creation_method     SHELXL-97
_chemical_name_systematic
;
<i>N</i>-(1,5-Dimethyl-3-oxo-2-phenyl-2,3-dihydro-1<i>H</i>-pyrazol-4-yl)-
2-[4-(methylsulfanyl)phenyl]acetamide
;
_chemical_name_common     ?
_chemical_formula_moiety     'C20 H21 N3 O2 S'
_chemical_formula_sum     'C20 H21 N3 O2 S'
_chemical_formula_iupac     'C20 H21 N3 O2 S'
_chemical_formula_weight     367.46
_chemical_melting_point     ?
_symmetry_cell_setting     monoclinic
_symmetry_space_group_name_H-M     'P 21/c'
_symmetry_space_group_name_Hall     '-P 2ybc'
loop_
    _symmetry_equiv_pos_as_xyz
    'x, y, z'
    '-x, y+1/2, -z+1/2'
    '-x, -y, -z'
    'x, -y-1/2, z-1/2'
_cell_length_a     14.9176(8)
_cell_length_b     6.6527(4)
_cell_length_c     19.5792(10)
_cell_angle_alpha     90.00
_cell_angle_beta     110.6890(10)
_cell_angle_gamma     90.00
_cell_volume     1817.78(17)
_cell_formula_units_Z     4
_cell_measurement_reflns_used     5722
_cell_measurement_theta_min     2.92
_cell_measurement_theta_max     30.00
_cell_measurement_temperature     100
_exptl_crystal_description     'plate'
_exptl_crystal_colour     'yellow'
_exptl_crystal_size_max     0.365
_exptl_crystal_size_mid     0.18
_exptl_crystal_size_min     0.066
_exptl_crystal_density_diffrn     1.343
_exptl_crystal_density_meas     ?
_exptl_crystal_density_method     'not measured'
_exptl_crystal_F_000     776
_exptl_absorpt_coefficient_mu     0.198
_exptl_absorpt_correction_type     multi-scan
_exptl_absorpt_process_details     '(<i>SADABS</i>; Bruker, 2009)'
_exptl_absorpt_correction_T_min     0.9313
_exptl_absorpt_correction_T_max     0.9871
_exptl_special_details
;
The crystal was placed in the cold stream of an Oxford Cryosystems
Cobra open-flow nitrogen cryostat (Cosier & Glazer, 1986) operating
at 100.0 (1) K.
;
_diffrn_ambient_temperature     100
_diffrn_radiation_type     MoK\a
_diffrn_radiation_wavelength     0.71073
_diffrn_radiation_source     'fine-focus sealed tube'
_diffrn_radiation_monochromator     graphite
_diffrn_measurement_device_type     'Bruker SMART APEXII DUO CCD'
_diffrn_measurement_method     '\f and \w scans'
_diffrn_detector_area_resol_mean     ?
_diffrn_reflns_number     19714
_diffrn_reflns_av_R_equivalents     0.0333
_diffrn_reflns_av_sigmaI/netI     0.0335
_diffrn_reflns_theta_min     2.19
_diffrn_reflns_theta_max     30.06
_diffrn_reflns_theta_full     30.06
_diffrn_measured_fraction_theta_max     0.996
_diffrn_measured_fraction_theta_full     0.996
_diffrn_reflns_limit_h_min     -20
_diffrn_reflns_limit_h_max     21
_diffrn_reflns_limit_k_min     -9
_diffrn_reflns_limit_k_max     9
_diffrn_reflns_limit_l_min     -27
_diffrn_reflns_limit_l_max     27
_diffrn_standards_number     0
_diffrn_standards_interval_count     .
_diffrn_standards_interval_time     .
_diffrn_standards_decay_%     ?
_refine_special_details
;
 Refinement of F^2^ against ALL reflections.  The weighted R-factor wR and
 goodness of fit S are based on F^2^, conventional R-factors R are based
 on F, with F set to zero for negative F^2^. The threshold expression of
 F^2^ > 2sigma(F^2^) is used only for calculating R-factors(gt) etc. and is
 not relevant to the choice of reflections for refinement.  R-factors based
 on F^2^ are statistically about twice as large as those based on F, and R-
 factors based on ALL data will be even larger.
;
_reflns_number_total     5302
_reflns_number_gt     4231
_reflns_threshold_expression     I>2\s(I)
_refine_ls_structure_factor_coef     Fsqd
_refine_ls_matrix_type     full
_refine_ls_R_factor_all     0.0550
_refine_ls_R_factor_gt     0.0416
_refine_ls_wR_factor_gt     0.1066
_refine_ls_wR_factor_ref     0.1158
_refine_ls_goodness_of_fit_ref     1.034
_refine_ls_restrained_S_all     1.034
_refine_ls_number_reflns     5302
_refine_ls_number_parameters     242
_refine_ls_number_restraints     0
_refine_ls_hydrogen_treatment     mixed
_refine_ls_weighting_scheme     calc
_refine_ls_weighting_details
         'calc w=1/[\s^2^(Fo^2^)+(0.0580P)^2^+0.5940P] where P=(Fo^2^+2Fc^2^)/3'
_atom_sites_solution_hydrogens     geom
_atom_sites_solution_primary     direct
_atom_sites_solution_secondary     difmap
_refine_ls_shift/su_max     0.001
_refine_ls_shift/su_mean     0.001
_refine_diff_density_max     0.424
_refine_diff_density_min     -0.519
_refine_ls_extinction_method     none
_refine_ls_extinction_coef     ?
loop_
    _atom_type_symbol
    _atom_type_description
    _atom_type_scat_dispersion_real
    _atom_type_scat_dispersion_imag
    _atom_type_scat_source
    'C' 'C' 0.0033 0.0016
                         'International Tables Vol C Tables 4.2.6.8 and 6.1.1.4'
    'H' 'H' 0.0000 0.0000
                         'International Tables Vol C Tables 4.2.6.8 and 6.1.1.4'
    'N' 'N' 0.0061 0.0033
                         'International Tables Vol C Tables 4.2.6.8 and 6.1.1.4'
    'O' 'O' 0.0106 0.0060
                         'International Tables Vol C Tables 4.2.6.8 and 6.1.1.4'
    'S' 'S' 0.1246 0.1234
                         'International Tables Vol C Tables 4.2.6.8 and 6.1.1.4'
_computing_data_collection     'APEX2 (Bruker, 2009)'
_computing_cell_refinement     'SAINT (Bruker, 2009)'
_computing_data_reduction     'SAINT (Bruker, 2009)'
_computing_structure_solution     'SHELXTL (Sheldrick, 2008)'
_computing_structure_refinement     'SHELXTL (Sheldrick, 2008)'
_computing_molecular_graphics     'SHELXTL (Sheldrick, 2008)'
_computing_publication_material
                             'SHELXTL (Sheldrick, 2008) and PLATON (Spek, 2009)'
loop_
    _atom_site_type_symbol
    _atom_site_label
    _atom_site_fract_x
    _atom_site_fract_y
    _atom_site_fract_z
    _atom_site_U_iso_or_equiv
    _atom_site_adp_type
    _atom_site_calc_flag
    _atom_site_refinement_flags
    _atom_site_occupancy
    _atom_site_symmetry_multiplicity
    _atom_site_disorder_assembly
    _atom_site_disorder_group
    S S1 0.90518(2) 1.11552(8) 0.26045(2) 0.03908(13) Uani d . 1 1 . .
    O O1 0.48783(6) 0.70169(15) 0.28728(5) 0.0201(2) Uani d . 1 1 . .
    O O2 0.37745(6) 0.49368(14) 0.45147(5) 0.01838(19) Uani d . 1 1 . .
    N N1 0.54078(7) 0.67806(17) 0.41084(6) 0.0162(2) Uani d . 1 1 . .
    N N2 0.35044(7) 1.00817(16) 0.41536(5) 0.0153(2) Uani d . 1 1 . .
    N N3 0.31713(7) 0.81906(16) 0.42879(5) 0.0155(2) Uani d . 1 1 . .
    C C1 0.67740(8) 0.8798(2) 0.29532(7) 0.0182(2) Uani d . 1 1 . .
    H H1A 0.6135 0.9222 0.2866 0.022 Uiso calc R 1 1 . .
    C C2 0.73958(9) 1.0064(2) 0.27714(7) 0.0201(3) Uani d . 1 1 . .
    H H2A 0.7178 1.1344 0.2564 0.024 Uiso calc R 1 1 . .
    C C3 0.83366(8) 0.9474(2) 0.28906(6) 0.0210(3) Uani d . 1 1 . .
    C C4 0.86425(8) 0.7580(2) 0.31933(6) 0.0215(3) Uani d . 1 1 . .
    H H4A 0.9278 0.7148 0.3271 0.026 Uiso calc R 1 1 . .
    C C5 0.80202(8) 0.6324(2) 0.33817(7) 0.0189(3) Uani d . 1 1 . .
    H H5A 0.8240 0.5050 0.3594 0.023 Uiso calc R 1 1 . .
    C C6 0.70736(8) 0.6908(2) 0.32626(6) 0.0162(2) Uani d . 1 1 . .
    C C7 0.64106(8) 0.5462(2) 0.34610(7) 0.0184(2) Uani d . 1 1 . .
    H H7A 0.6251 0.4323 0.3113 0.022 Uiso calc R 1 1 . .
    H H7B 0.6750 0.4914 0.3956 0.022 Uiso calc R 1 1 . .
    C C8 0.54900(8) 0.64688(19) 0.34457(6) 0.0155(2) Uani d . 1 1 . .
    C C9 0.45856(8) 0.7725(2) 0.41579(6) 0.0153(2) Uani d . 1 1 . .
    C C10 0.43573(8) 0.9695(2) 0.40415(6) 0.0154(2) Uani d . 1 1 . .
    C C11 0.38429(8) 0.6706(2) 0.43345(6) 0.0154(2) Uani d . 1 1 . .
    C C12 0.24277(8) 0.8087(2) 0.45811(6) 0.0158(2) Uani d . 1 1 . .
    C C13 0.18356(9) 0.6400(2) 0.44282(7) 0.0200(3) Uani d . 1 1 . .
    H H13A 0.1934 0.5340 0.4137 0.024 Uiso calc R 1 1 . .
    C C14 0.10982(10) 0.6290(2) 0.47079(8) 0.0251(3) Uani d . 1 1 . .
    H H14A 0.0696 0.5138 0.4613 0.030 Uiso calc R 1 1 . .
    C C15 0.09484(9) 0.7850(2) 0.51241(7) 0.0261(3) Uani d . 1 1 . .
    H H15A 0.0439 0.7774 0.5308 0.031 Uiso calc R 1 1 . .
    C C16 0.15406(9) 0.9525(2) 0.52726(7) 0.0233(3) Uani d . 1 1 . .
    H H16A 0.1435 1.0593 0.5557 0.028 Uiso calc R 1 1 . .
    C C17 0.22911(9) 0.9648(2) 0.50060(6) 0.0194(3) Uani d . 1 1 . .
    H H17A 0.2704 1.0784 0.5114 0.023 Uiso calc R 1 1 . .
    C C18 1.02279(10) 1.0805(3) 0.32583(8) 0.0324(3) Uani d . 1 1 . .
    H H18A 1.0649 1.1877 0.3205 0.049 Uiso calc R 1 1 . .
    H H18B 1.0478 0.9499 0.3177 0.049 Uiso calc R 1 1 . .
    H H18C 1.0203 1.0846 0.3752 0.049 Uiso calc R 1 1 . .
    C C19 0.48791(9) 1.1329(2) 0.38237(7) 0.0186(2) Uani d . 1 1 . .
    H H19A 0.5565 1.1016 0.3998 0.028 Uiso calc R 1 1 . .
    H H19B 0.4779 1.2601 0.4039 0.028 Uiso calc R 1 1 . .
    H H19C 0.4638 1.1450 0.3291 0.028 Uiso calc R 1 1 . .
    C C20 0.27706(9) 1.1291(2) 0.36089(7) 0.0188(2) Uani d . 1 1 . .
    H H20A 0.3065 1.2511 0.3502 0.028 Uiso calc R 1 1 . .
    H H20B 0.2270 1.1663 0.3801 0.028 Uiso calc R 1 1 . .
    H H20C 0.2488 1.0506 0.3160 0.028 Uiso calc R 1 1 . .
    H H1N1 0.5810(13) 0.620(3) 0.4501(10) 0.031(5) Uiso d . 1 1 . .
loop_
    _atom_site_aniso_label
    _atom_site_aniso_U_11
    _atom_site_aniso_U_22
    _atom_site_aniso_U_33
    _atom_site_aniso_U_12
    _atom_site_aniso_U_13
    _atom_site_aniso_U_23
    S1 0.02042(17) 0.0570(3) 0.0355(2) -0.00826(17) 0.00457(14) 0.0233(2)
    O1 0.0176(4) 0.0252(5) 0.0164(4) 0.0004(4) 0.0046(3) -0.0015(4)
    O2 0.0222(4) 0.0140(4) 0.0196(4) 0.0002(4) 0.0083(3) 0.0024(4)
    N1 0.0167(4) 0.0162(5) 0.0159(4) 0.0036(4) 0.0061(4) 0.0030(4)
    N2 0.0169(4) 0.0120(5) 0.0180(4) 0.0002(4) 0.0074(4) 0.0023(4)
    N3 0.0175(4) 0.0124(5) 0.0193(5) -0.0008(4) 0.0098(4) 0.0018(4)
    C1 0.0162(5) 0.0194(6) 0.0187(5) 0.0012(5) 0.0058(4) -0.0004(5)
    C2 0.0193(5) 0.0208(7) 0.0190(5) -0.0003(5) 0.0054(4) 0.0011(5)
    C3 0.0164(5) 0.0305(8) 0.0156(5) -0.0043(5) 0.0049(4) 0.0005(5)
    C4 0.0148(5) 0.0324(8) 0.0169(5) 0.0016(5) 0.0051(4) 0.0004(5)
    C5 0.0181(5) 0.0220(7) 0.0163(5) 0.0031(5) 0.0056(4) -0.0004(5)
    C6 0.0166(5) 0.0173(6) 0.0155(5) -0.0002(5) 0.0067(4) -0.0020(5)
    C7 0.0181(5) 0.0166(6) 0.0232(6) 0.0017(5) 0.0104(4) 0.0003(5)
    C8 0.0155(5) 0.0132(6) 0.0188(5) -0.0020(4) 0.0071(4) -0.0012(5)
    C9 0.0166(5) 0.0157(6) 0.0147(5) 0.0007(4) 0.0068(4) 0.0007(5)
    C10 0.0161(5) 0.0168(6) 0.0138(5) -0.0003(4) 0.0058(4) -0.0001(5)
    C11 0.0167(5) 0.0155(6) 0.0135(5) 0.0004(4) 0.0050(4) -0.0002(4)
    C12 0.0153(5) 0.0188(6) 0.0140(5) 0.0006(5) 0.0060(4) 0.0021(5)
    C13 0.0210(5) 0.0186(6) 0.0218(6) -0.0016(5) 0.0092(4) -0.0007(5)
    C14 0.0227(6) 0.0248(7) 0.0309(7) -0.0054(5) 0.0133(5) 0.0023(6)
    C15 0.0232(6) 0.0341(8) 0.0258(6) -0.0004(6) 0.0147(5) 0.0036(6)
    C16 0.0245(6) 0.0299(8) 0.0180(5) 0.0018(6) 0.0108(5) -0.0033(5)
    C17 0.0193(5) 0.0220(7) 0.0167(5) -0.0014(5) 0.0060(4) -0.0024(5)
    C18 0.0195(6) 0.0420(10) 0.0339(7) -0.0062(6) 0.0071(5) 0.0014(7)
    C19 0.0197(5) 0.0159(6) 0.0227(6) -0.0010(5) 0.0105(4) 0.0020(5)
    C20 0.0191(5) 0.0170(6) 0.0199(5) 0.0021(5) 0.0063(4) 0.0036(5)
_geom_special_details
;
 All esds (except the esd in the dihedral angle between two l.s. planes)
 are estimated using the full covariance matrix.  The cell esds are taken
 into account individually in the estimation of esds in distances, angles
 and torsion angles; correlations between esds in cell parameters are only
 used when they are defined by crystal symmetry.  An approximate (isotropic)
 treatment of cell esds is used for estimating esds involving l.s. planes.
;
loop_
    _geom_bond_atom_site_label_1
    _geom_bond_atom_site_label_2
    _geom_bond_site_symmetry_2
    _geom_bond_distance
    _geom_bond_publ_flag
    S1 C3 . 1.7679(14) ?
    S1 C18 . 1.7844(14) ?
    O1 C8 . 1.2251(14) ?
    O2 C11 . 1.2432(15) ?
    N1 C8 . 1.3617(15) ?
    N1 C9 . 1.4115(15) ?
    N1 H1N1 . 0.878(19) ?
    N2 C10 . 1.3893(14) ?
    N2 N3 . 1.4112(14) ?
    N2 C20 . 1.4690(15) ?
    N3 C11 . 1.3867(16) ?
    N3 C12 . 1.4194(14) ?
    C1 C2 . 1.3892(18) ?
    C1 C6 . 1.3985(18) ?
    C1 H1A . 0.9500 ?
    C2 C3 . 1.3952(17) ?
    C2 H2A . 0.9500 ?
    C3 C4 . 1.399(2) ?
    C4 C5 . 1.3919(18) ?
    C4 H4A . 0.9500 ?
    C5 C6 . 1.4024(16) ?
    C5 H5A . 0.9500 ?
    C6 C7 . 1.5252(17) ?
    C7 C8 . 1.5187(16) ?
    C7 H7A . 0.9900 ?
    C7 H7B . 0.9900 ?
    C9 C10 . 1.3534(18) ?
    C9 C11 . 1.4413(16) ?
    C10 C19 . 1.4843(17) ?
    C12 C17 . 1.3898(18) ?
    C12 C13 . 1.3936(18) ?
    C13 C14 . 1.3933(17) ?
    C13 H13A . 0.9500 ?
    C14 C15 . 1.386(2) ?
    C14 H14A . 0.9500 ?
    C15 C16 . 1.387(2) ?
    C15 H15A . 0.9500 ?
    C16 C17 . 1.3946(17) ?
    C16 H16A . 0.9500 ?
    C17 H17A . 0.9500 ?
    C18 H18A . 0.9800 ?
    C18 H18B . 0.9800 ?
    C18 H18C . 0.9800 ?
    C19 H19A . 0.9800 ?
    C19 H19B . 0.9800 ?
    C19 H19C . 0.9800 ?
    C20 H20A . 0.9800 ?
    C20 H20B . 0.9800 ?
    C20 H20C . 0.9800 ?
loop_
    _geom_angle_atom_site_label_1
    _geom_angle_atom_site_label_2
    _geom_angle_atom_site_label_3
    _geom_angle_site_symmetry_1
    _geom_angle_site_symmetry_3
    _geom_angle
    _geom_angle_publ_flag
    C3 S1 C18 . . 103.92(7) ?
    C8 N1 C9 . . 120.41(10) ?
    C8 N1 H1N1 . . 120.2(12) ?
    C9 N1 H1N1 . . 118.4(12) ?
    C10 N2 N3 . . 105.49(10) ?
    C10 N2 C20 . . 118.41(10) ?
    N3 N2 C20 . . 113.73(9) ?
    C11 N3 N2 . . 110.70(9) ?
    C11 N3 C12 . . 126.05(11) ?
    N2 N3 C12 . . 119.72(10) ?
    C2 C1 C6 . . 121.05(11) ?
    C2 C1 H1A . . 119.5 ?
    C6 C1 H1A . . 119.5 ?
    C1 C2 C3 . . 120.65(13) ?
    C1 C2 H2A . . 119.7 ?
    C3 C2 H2A . . 119.7 ?
    C2 C3 C4 . . 118.86(12) ?
    C2 C3 S1 . . 116.94(11) ?
    C4 C3 S1 . . 124.14(9) ?
    C5 C4 C3 . . 120.31(11) ?
    C5 C4 H4A . . 119.8 ?
    C3 C4 H4A . . 119.8 ?
    C4 C5 C6 . . 121.08(13) ?
    C4 C5 H5A . . 119.5 ?
    C6 C5 H5A . . 119.5 ?
    C1 C6 C5 . . 118.04(11) ?
    C1 C6 C7 . . 122.72(10) ?
    C5 C6 C7 . . 119.23(12) ?
    C8 C7 C6 . . 112.33(11) ?
    C8 C7 H7A . . 109.1 ?
    C6 C7 H7A . . 109.1 ?
    C8 C7 H7B . . 109.1 ?
    C6 C7 H7B . . 109.1 ?
    H7A C7 H7B . . 107.9 ?
    O1 C8 N1 . . 122.58(11) ?
    O1 C8 C7 . . 121.68(11) ?
    N1 C8 C7 . . 115.70(10) ?
    C10 C9 N1 . . 126.34(11) ?
    C10 C9 C11 . . 109.09(10) ?
    N1 C9 C11 . . 124.57(11) ?
    C9 C10 N2 . . 110.03(11) ?
    C9 C10 C19 . . 129.15(11) ?
    N2 C10 C19 . . 120.82(11) ?
    O2 C11 N3 . . 124.27(11) ?
    O2 C11 C9 . . 131.34(11) ?
    N3 C11 C9 . . 104.36(10) ?
    C17 C12 C13 . . 120.95(11) ?
    C17 C12 N3 . . 120.44(11) ?
    C13 C12 N3 . . 118.60(11) ?
    C14 C13 C12 . . 119.11(13) ?
    C14 C13 H13A . . 120.4 ?
    C12 C13 H13A . . 120.4 ?
    C15 C14 C13 . . 120.34(13) ?
    C15 C14 H14A . . 119.8 ?
    C13 C14 H14A . . 119.8 ?
    C14 C15 C16 . . 120.13(12) ?
    C14 C15 H15A . . 119.9 ?
    C16 C15 H15A . . 119.9 ?
    C15 C16 C17 . . 120.30(13) ?
    C15 C16 H16A . . 119.8 ?
    C17 C16 H16A . . 119.8 ?
    C12 C17 C16 . . 119.15(13) ?
    C12 C17 H17A . . 120.4 ?
    C16 C17 H17A . . 120.4 ?
    S1 C18 H18A . . 109.5 ?
    S1 C18 H18B . . 109.5 ?
    H18A C18 H18B . . 109.5 ?
    S1 C18 H18C . . 109.5 ?
    H18A C18 H18C . . 109.5 ?
    H18B C18 H18C . . 109.5 ?
    C10 C19 H19A . . 109.5 ?
    C10 C19 H19B . . 109.5 ?
    H19A C19 H19B . . 109.5 ?
    C10 C19 H19C . . 109.5 ?
    H19A C19 H19C . . 109.5 ?
    H19B C19 H19C . . 109.5 ?
    N2 C20 H20A . . 109.5 ?
    N2 C20 H20B . . 109.5 ?
    H20A C20 H20B . . 109.5 ?
    N2 C20 H20C . . 109.5 ?
    H20A C20 H20C . . 109.5 ?
    H20B C20 H20C . . 109.5 ?
loop_
    _geom_torsion_atom_site_label_1
    _geom_torsion_atom_site_label_2
    _geom_torsion_atom_site_label_3
    _geom_torsion_atom_site_label_4
    _geom_torsion_site_symmetry_1
    _geom_torsion_site_symmetry_2
    _geom_torsion_site_symmetry_3
    _geom_torsion_site_symmetry_4
    _geom_torsion
    _geom_torsion_publ_flag
    C10 N2 N3 C11 . . . . 6.12(12) ?
    C20 N2 N3 C11 . . . . 137.50(10) ?
    C10 N2 N3 C12 . . . . 166.16(10) ?
    C20 N2 N3 C12 . . . . -62.45(13) ?
    C6 C1 C2 C3 . . . . 0.30(19) ?
    C1 C2 C3 C4 . . . . 0.31(19) ?
    C1 C2 C3 S1 . . . . 177.43(10) ?
    C18 S1 C3 C2 . . . . 146.76(11) ?
    C18 S1 C3 C4 . . . . -36.29(13) ?
    C2 C3 C4 C5 . . . . -0.98(19) ?
    S1 C3 C4 C5 . . . . -177.88(10) ?
    C3 C4 C5 C6 . . . . 1.06(19) ?
    C2 C1 C6 C5 . . . . -0.24(18) ?
    C2 C1 C6 C7 . . . . -179.19(11) ?
    C4 C5 C6 C1 . . . . -0.43(18) ?
    C4 C5 C6 C7 . . . . 178.55(11) ?
    C1 C6 C7 C8 . . . . -12.81(16) ?
    C5 C6 C7 C8 . . . . 168.25(11) ?
    C9 N1 C8 O1 . . . . 1.55(19) ?
    C9 N1 C8 C7 . . . . 179.33(11) ?
    C6 C7 C8 O1 . . . . 69.15(15) ?
    C6 C7 C8 N1 . . . . -108.66(12) ?
    C8 N1 C9 C10 . . . . -72.32(17) ?
    C8 N1 C9 C11 . . . . 106.81(14) ?
    N1 C9 C10 N2 . . . . -178.87(10) ?
    C11 C9 C10 N2 . . . . 1.88(13) ?
    N1 C9 C10 C19 . . . . 1.3(2) ?
    C11 C9 C10 C19 . . . . -177.91(11) ?
    N3 N2 C10 C9 . . . . -4.81(12) ?
    C20 N2 C10 C9 . . . . -133.47(11) ?
    N3 N2 C10 C19 . . . . 175.01(10) ?
    C20 N2 C10 C19 . . . . 46.35(16) ?
    N2 N3 C11 O2 . . . . 173.15(11) ?
    C12 N3 C11 O2 . . . . 14.66(19) ?
    N2 N3 C11 C9 . . . . -4.94(12) ?
    C12 N3 C11 C9 . . . . -163.44(11) ?
    C10 C9 C11 O2 . . . . -176.02(12) ?
    N1 C9 C11 O2 . . . . 4.7(2) ?
    C10 C9 C11 N3 . . . . 1.88(13) ?
    N1 C9 C11 N3 . . . . -177.38(10) ?
    C11 N3 C12 C17 . . . . 130.20(13) ?
    N2 N3 C12 C17 . . . . -26.55(16) ?
    C11 N3 C12 C13 . . . . -50.36(17) ?
    N2 N3 C12 C13 . . . . 152.89(11) ?
    C17 C12 C13 C14 . . . . -0.03(19) ?
    N3 C12 C13 C14 . . . . -179.46(11) ?
    C12 C13 C14 C15 . . . . 0.9(2) ?
    C13 C14 C15 C16 . . . . -0.8(2) ?
    C14 C15 C16 C17 . . . . -0.1(2) ?
    C13 C12 C17 C16 . . . . -0.90(18) ?
    N3 C12 C17 C16 . . . . 178.52(11) ?
    C15 C16 C17 C12 . . . . 0.99(19) ?
loop_
    _geom_hbond_atom_site_label_D
    _geom_hbond_atom_site_label_H
    _geom_hbond_atom_site_label_A
    _geom_hbond_site_symmetry_A
    _geom_hbond_distance_DH
    _geom_hbond_distance_HA
    _geom_hbond_distance_DA
    _geom_hbond_angle_DHA
    _geom_hbond_publ_flag
    N1 H1N1 O2 3_666 0.880(19) 1.956(19) 2.7816(14) 155.7(19) yes
    C1 H1A O1 . 0.95 2.38 3.0185(16) 124 yes
    C1 H1A O1 2_655 0.95 2.51 3.2342(16) 133 yes
    C7 H7A O1 2_645 0.99 2.57 3.4960(16) 155 yes
    C19 H19B O2 1_565 0.98 2.55 3.4470(17) 152 yes
_iucr_refine_instructions_details
;
TITL mo_bks156_0m in  P21/c (100K)
CELL  0.71073   14.9176    6.6527   19.5792    90.000   110.689    90.000
ZERR  4           0.0008    0.0004    0.0010     0.000     0.001     0.000
LATT   1
SYMM             - X ,    0.50000 + Y ,    0.50000 - Z
SFAC C H N O S
UNIT 80 84 12 8 4
TEMP -173.000
SIZE 0.066 0.18 0.365
L.S. 10
BOND $H
FMAP 2 2 60
ACTA
CONF
PLAN 20
WGHT    0.058000    0.594000
FVAR       0.32471
S1    5   0.90518   1.11552   0.26045  11.00000   0.02042   0.05704 =
       0.03550   0.02330   0.00457  -0.00826
O1    4   0.48783   0.70168   0.28727  11.00000   0.01761   0.02515 =
       0.01642  -0.00152   0.00457   0.00037
O2    4   0.37745   0.49368   0.45147  11.00000   0.02221   0.01404 =
       0.01958   0.00236   0.00825   0.00018
N1    3   0.54077   0.67806   0.41084  11.00000   0.01672   0.01617 =
       0.01589   0.00303   0.00608   0.00362
N2    3   0.35044   1.00817   0.41536  11.00000   0.01689   0.01201 =
       0.01800   0.00227   0.00739   0.00018
N3    3   0.31713   0.81906   0.42879  11.00000   0.01751   0.01242 =
       0.01925   0.00176   0.00975  -0.00084
C1    1   0.67740   0.87976   0.29532  11.00000   0.01622   0.01937 =
       0.01868  -0.00036   0.00580   0.00116
AFIX  43
H1A   2   0.61350   0.92221   0.28659  11.00000  -1.20000
AFIX   0
C2    1   0.73958   1.00636   0.27714  11.00000   0.01933   0.02083 =
       0.01901   0.00113   0.00538  -0.00026
AFIX  43
H2A   2   0.71784   1.13438   0.25639  11.00000  -1.20000
AFIX   0
C3    1   0.83366   0.94738   0.28906  11.00000   0.01636   0.03047 =
       0.01563   0.00050   0.00494  -0.00429
C4    1   0.86425   0.75795   0.31933  11.00000   0.01484   0.03244 =
       0.01690   0.00035   0.00514   0.00161
AFIX  43
H4A   2   0.92779   0.71479   0.32707  11.00000  -1.20000
AFIX   0
C5    1   0.80202   0.63239   0.33817  11.00000   0.01808   0.02197 =
       0.01630  -0.00038   0.00558   0.00306
AFIX  43
H5A   2   0.82403   0.50504   0.35945  11.00000  -1.20000
AFIX   0
C6    1   0.70736   0.69080   0.32626  11.00000   0.01658   0.01729 =
       0.01554  -0.00200   0.00665  -0.00018
C7    1   0.64106   0.54618   0.34610  11.00000   0.01807   0.01659 =
       0.02321   0.00030   0.01042   0.00171
AFIX  23
H7A   2   0.62508   0.43227   0.31132  11.00000  -1.20000
H7B   2   0.67498   0.49142   0.39555  11.00000  -1.20000
AFIX   0
C8    1   0.54900   0.64688   0.34457  11.00000   0.01549   0.01315 =
       0.01883  -0.00122   0.00715  -0.00199
C9    1   0.45856   0.77249   0.41579  11.00000   0.01665   0.01572 =
       0.01467   0.00068   0.00679   0.00070
C10   1   0.43573   0.96955   0.40415  11.00000   0.01606   0.01680 =
       0.01377  -0.00015   0.00583  -0.00026
C11   1   0.38429   0.67060   0.43345  11.00000   0.01673   0.01554 =
       0.01355  -0.00018   0.00502   0.00044
C12   1   0.24277   0.80870   0.45811  11.00000   0.01534   0.01882 =
       0.01404   0.00214   0.00604   0.00056
C13   1   0.18356   0.64002   0.44282  11.00000   0.02097   0.01856 =
       0.02183  -0.00072   0.00915  -0.00163
AFIX  43
H13A  2   0.19335   0.53399   0.41371  11.00000  -1.20000
AFIX   0
C14   1   0.10982   0.62897   0.47079  11.00000   0.02273   0.02483 =
       0.03091   0.00230   0.01327  -0.00538
AFIX  43
H14A  2   0.06959   0.51383   0.46129  11.00000  -1.20000
AFIX   0
C15   1   0.09484   0.78505   0.51241  11.00000   0.02319   0.03411 =
       0.02581   0.00359   0.01468  -0.00044
AFIX  43
H15A  2   0.04393   0.77736   0.53080  11.00000  -1.20000
AFIX   0
C16   1   0.15406   0.95249   0.52726  11.00000   0.02449   0.02988 =
       0.01805  -0.00327   0.01081   0.00178
AFIX  43
H16A  2   0.14345   1.05927   0.55571  11.00000  -1.20000
AFIX   0
C17   1   0.22911   0.96478   0.50060  11.00000   0.01928   0.02204 =
       0.01668  -0.00243   0.00603  -0.00139
AFIX  43
H17A  2   0.27035   1.07837   0.51135  11.00000  -1.20000
AFIX   0
C18   1   1.02279   1.08048   0.32583  11.00000   0.01951   0.04196 =
       0.03393   0.00139   0.00707  -0.00618
AFIX 137
H18A  2   1.06489   1.18772   0.32052  11.00000  -1.50000
H18B  2   1.04778   0.94992   0.31771  11.00000  -1.50000
H18C  2   1.02030   1.08456   0.37516  11.00000  -1.50000
AFIX   0
C19   1   0.48791   1.13291   0.38237  11.00000   0.01974   0.01586 =
       0.02275   0.00199   0.01051  -0.00096
AFIX 137
H19A  2   0.55651   1.10155   0.39978  11.00000  -1.50000
H19B  2   0.47789   1.26008   0.40391  11.00000  -1.50000
H19C  2   0.46378   1.14497   0.32905  11.00000  -1.50000
AFIX   0
C20   1   0.27706   1.12912   0.36089  11.00000   0.01912   0.01701 =
       0.01992   0.00361   0.00632   0.00209
AFIX 137
H20A  2   0.30652   1.25108   0.35018  11.00000  -1.50000
H20B  2   0.22697   1.16635   0.38012  11.00000  -1.50000
H20C  2   0.24875   1.05061   0.31603  11.00000  -1.50000
AFIX   0
H1N1  2   0.58100   0.62047   0.45006  11.00000   0.03143
HKLF 4
END
;
