# Supplementary material for: N-(1,5-Dimethyl-3-oxo-2-phenyl-2,3-dihydro-1H-pyrazol-4-yl)-2-[4-(methyl­sulfan­yl)phen­yl]acetamide
Source: Acta Crystallogr Sect E Struct Rep Online. 2012 Aug 11;68(Pt 9):o2677. doi: 10.1107/S1600536812034605 (PMC3435699; doi:10.1107/S1600536812034605)
Supplement: Supplementary file 2 [file e-68-o2677-Isup2.hkl]

# 
# h,k,l, Fc-squared, Fo-squared, sigma(Fo-squared) and status flag 
# 
data_I
_shelx_title ' mo_bks156_0m in  P21/c (100K)' 
_shelx_refln_list_code          4 
_shelx_F_calc_maximum      323.44 
_exptl_crystal_F_000       776.00 
_reflns_d_resolution_high  0.7093 
 
loop_ 
 _symmetry_equiv_pos_as_xyz 
 'x, y, z' 
 '-x, y+1/2, -z+1/2' 
 '-x, -y, -z' 
 'x, -y-1/2, z-1/2' 
 
_cell_length_a    14.9176 
_cell_length_b     6.6527 
_cell_length_c    19.5792 
_cell_angle_alpha  90.000 
_cell_angle_beta  110.689 
_cell_angle_gamma  90.000 
 
_shelx_F_squared_multiplier     1.000 
 
loop_ 
 _refln_index_h 
 _refln_index_k 
 _refln_index_l 
 _refln_F_squared_calc 
 _refln_F_squared_meas 
 _refln_F_squared_sigma 
 _refln_observed_status 
   2   0   0      138.80      112.42      2.40 o 
   3   0   0     3497.82     3455.81     42.59 o 
   4   0   0      617.92      600.53      9.33 o 
   5   0   0     6469.10     6263.56     76.88 o 
   6   0   0      100.25      120.76      5.37 o 
   7   0   0      903.29      769.52     12.94 o 
   8   0   0      410.82      352.41     10.82 o 
   9   0   0      351.70      356.96      8.61 o 
  10   0   0       94.93       77.69     15.47 o 
  11   0   0     2599.12     2437.41     42.00 o 
  12   0   0        8.95        9.37      3.71 o 
  13   0   0      183.57      193.21     10.29 o 
  14   0   0      493.13      510.19     15.53 o 
  15   0   0      803.23      807.93     21.53 o 
  16   0   0       68.61       63.88      7.19 o 
  17   0   0      491.33      513.82     17.19 o 
  18   0   0        0.80       -1.98      4.41 o 
  19   0   0        7.41        1.35      4.83 o 
   1   1   0      280.61      288.40      7.99 o 
   2   1   0     2836.53     2729.77     33.11 o 
   3   1   0     2521.46     2629.81     29.31 o 
   4   1   0      488.60      425.93      7.17 o 
   5   1   0        1.24       -0.50      0.50 o 
   6   1   0      137.29      135.97      3.18 o 
   7   1   0     2829.66     2888.13     27.30 o 
   8   1   0     1971.25     1998.84     21.64 o 
   9   1   0      504.47      494.56      8.06 o 
  10   1   0       32.95       27.99      2.73 o 
  11   1   0        5.51        4.35      2.14 o 
  12   1   0       11.13       20.08      2.73 o 
  13   1   0     1771.93     1708.00     21.35 o 
  14   1   0      338.11      337.70      7.98 o 
  15   1   0       98.10       93.59      5.08 o 
  16   1   0      215.62      191.99      7.64 o 
  17   1   0       16.89       12.46      3.72 o 
  18   1   0      310.06      335.04     10.21 o 
  19   1   0        8.28        5.56      4.20 o 
   0   2   0      314.11      277.86      8.35 o 
   1   2   0      405.58      382.39      7.38 o 
   2   2   0     2888.40     3015.84     40.06 o 
   3   2   0     3148.73     3150.44     48.34 o 
   4   2   0     2756.56     2916.13     67.37 o 
   5   2   0     6304.01     6657.21     80.73 o 
   6   2   0        0.59        0.60      0.82 o 
   7   2   0      202.21      248.12      4.37 o 
   8   2   0      256.54      247.69      5.02 o 
   9   2   0       87.22       99.89      3.73 o 
  10   2   0      818.30      823.91     13.09 o 
  11   2   0      282.50      264.12      6.24 o 
  12   2   0      236.03      211.55      5.90 o 
  13   2   0      141.31      156.96      5.62 o 
  14   2   0      249.03      249.81      6.90 o 
  15   2   0      259.72      250.85      7.29 o 
  16   2   0       20.05       25.87      3.58 o 
  17   2   0        8.98        9.49      3.12 o 
  18   2   0       11.34       10.26      3.44 o 
  19   2   0       83.01       83.32      8.15 o 
   1   3   0       23.67       32.37      5.27 o 
   2   3   0     3585.98     3703.75     71.34 o 
   3   3   0      420.67      405.73      8.99 o 
   4   3   0       12.90        7.49      1.77 o 
   5   3   0       76.37       95.21      9.35 o 
   6   3   0      361.99      341.38      8.04 o 
   7   3   0     1614.72     1547.94     27.06 o 
   8   3   0       10.79        4.28      1.55 o 
   9   3   0      666.60      617.15     13.28 o 
  10   3   0       71.25       78.65      4.14 o 
  11   3   0       31.02       26.80      2.70 o 
  12   3   0        8.41        8.04      2.22 o 
  13   3   0       48.25       49.95      3.83 o 
  14   3   0       88.77       82.80      5.92 o 
  15   3   0        6.26        3.24      2.64 o 
  16   3   0        7.45        8.87      3.39 o 
  17   3   0       23.02       19.06      4.58 o 
  18   3   0        3.11        4.72      5.10 o 
   0   4   0      102.92       74.48      5.29 o 
   1   4   0      828.80      850.26     15.84 o 
   2   4   0       82.54       80.11      4.85 o 
   3   4   0      309.01      356.13      9.22 o 
   4   4   0      106.42      115.18      5.97 o 
   5   4   0      869.96      898.48     19.70 o 
   6   4   0       48.77       48.75      4.87 o 
   7   4   0        0.03        0.40      2.20 o 
   8   4   0      571.10      521.25     21.40 o 
   9   4   0      137.09      128.88      8.90 o 
  10   4   0     2104.73     2067.28     39.50 o 
  11   4   0      164.90      168.90      9.04 o 
  12   4   0       35.66       46.93      5.31 o 
  13   4   0       79.30       73.38      6.21 o 
  14   4   0      385.64      433.70     13.92 o 
  15   4   0        0.51        2.63      4.26 o 
  16   4   0       36.03       36.42      6.29 o 
  17   4   0       90.65       87.87      8.59 o 
   1   5   0       39.97       37.16      3.87 o 
   2   5   0      247.07      243.35     11.51 o 
   3   5   0      137.63      143.33      6.99 o 
   4   5   0      673.85      695.41     15.33 o 
   5   5   0     2129.08     2129.57     39.52 o 
   6   5   0      563.58      493.57     14.69 o 
   7   5   0      535.80      537.28     15.69 o 
   8   5   0       75.23       82.76      7.15 o 
   9   5   0        0.24       -1.49      2.93 o 
  10   5   0        0.00        0.57      3.22 o 
  11   5   0       27.39       39.55      6.03 o 
  12   5   0       70.08       73.42     11.87 o 
  13   5   0      154.44      151.89     11.48 o 
  14   5   0        3.64        6.55      5.31 o 
  15   5   0       21.81       15.34      8.79 o 
  16   5   0      138.48      135.50     12.43 o 
   0   6   0     1492.77     1457.25     37.95 o 
   1   6   0     1386.25     1287.49     21.65 o 
   2   6   0      202.28      188.44      7.81 o 
   3   6   0      127.18      121.36      7.42 o 
   4   6   0       13.42       11.76      4.13 o 
   5   6   0       24.77       27.33      6.82 o 
   6   6   0        0.70        2.42      3.16 o 
   7   6   0       90.10       87.79      9.52 o 
   8   6   0        7.18       14.13      4.82 o 
   9   6   0       16.60       27.69      6.56 o 
  10   6   0        7.34        4.55      5.08 o 
  11   6   0       78.34       72.70     10.23 o 
  12   6   0       62.27       63.75      8.20 o 
  13   6   0        2.90        8.43      6.91 o 
  14   6   0       65.67       55.64     17.21 o 
  15   6   0        1.67       11.62      8.52 o 
   1   7   0      125.03      126.79      8.34 o 
   2   7   0       33.14       32.27      4.13 o 
   3   7   0      339.31      327.01     10.25 o 
   4   7   0       16.73       15.10      4.39 o 
   5   7   0        4.32        9.41     10.99 o 
   6   7   0       17.10       21.53      6.53 o 
   7   7   0        0.02        1.78      7.04 o 
   8   7   0      151.48      154.10     20.81 o 
   9   7   0        2.24        1.00      7.71 o 
  10   7   0      336.01      335.41     27.39 o 
  11   7   0       27.35       35.18     13.03 o 
  12   7   0      347.38      400.23     34.81 o 
  13   7   0       21.28       27.75      8.74 o 
   0   8   0      156.55      189.07     15.38 o 
   1   8   0        5.85        5.67      3.40 o 
   2   8   0        0.59       -1.35      2.92 o 
   3   8   0       11.96       12.68      4.02 o 
   4   8   0       75.04       97.18     11.59 o 
   5   8   0       13.86       34.50     10.98 o 
   6   8   0       16.23       35.84     11.08 o 
   7   8   0       37.31       47.61     13.34 o 
   8   8   0       15.63       38.79     11.72 o 
  10   8   0       26.30       41.30     13.49 o 
   1   9   0       30.32       45.85     15.01 o 
   2   9   0       89.89       89.03     11.99 o 
   3   9   0        1.47       21.48      9.93 o 
   4   9   0       23.57       20.84      9.18 o 
   5   9   0       32.55       48.60     13.01 o 
 -19   1   1        1.69       -0.44      3.84 o 
 -18   1   1      308.43      333.88     10.19 o 
 -17   1   1      116.21      108.32      6.42 o 
 -16   1   1      151.98      164.19      7.38 o 
 -15   1   1      201.60      184.14      6.44 o 
 -14   1   1      566.27      584.93     10.69 o 
 -13   1   1     1119.08     1051.53     15.05 o 
 -12   1   1      472.70      444.66      8.66 o 
 -11   1   1      705.16      652.91     16.07 o 
 -10   1   1     1746.43     1705.84     21.12 o 
  -9   1   1       50.49       36.74      2.55 o 
  -8   1   1       95.07       74.26      3.10 o 
  -7   1   1      579.01      549.21      7.79 o 
  -6   1   1      154.47      147.81      3.38 o 
  -4   1   1     5086.17     4903.92     70.31 o 
  -3   1   1       48.50       42.89      1.78 o 
  -2   1   1     2697.80     2610.26     38.99 o 
  -1   1   1     1266.05     1281.16     17.11 o 
   0   1   1     1989.97     1846.71     27.34 o 
   1   1   1        0.88        0.42      0.74 o 
   2   1   1    10633.63    10315.54    101.72 o 
   3   1   1      202.17      232.08      3.86 o 
   4   1   1     1092.25     1085.70     11.74 o 
   5   1   1        4.31        2.26      1.07 o 
   6   1   1      439.60      421.96      6.19 o 
   7   1   1     3812.58     3673.25     34.07 o 
   8   1   1        3.62        1.39      1.05 o 
   9   1   1     1621.61     1620.21     18.54 o 
  10   1   1       24.93       39.19      3.13 o 
  11   1   1      264.54      275.21      6.50 o 
  12   1   1     1055.89     1040.74     14.69 o 
  13   1   1     1117.90      992.68     14.64 o 
  14   1   1        2.58        0.86      2.20 o 
  15   1   1        4.90        2.23      2.46 o 
  16   1   1      166.14      180.75      6.97 o 
  17   1   1       44.48       47.59      4.91 o 
  18   1   1      383.88      423.25     11.46 o 
  19   1   1        1.23        1.07      4.45 o 
 -19   2   1      104.16      100.19      7.82 o 
 -18   2   1       65.57       80.65      5.81 o 
 -17   2   1       34.36       31.32      3.72 o 
 -16   2   1      572.16      587.85     11.48 o 
 -15   2   1      106.19       94.03      5.06 o 
 -14   2   1      238.66      268.58      7.93 o 
 -13   2   1        0.36        2.61      2.04 o 
 -12   2   1        5.12        1.27      1.92 o 
 -11   2   1     3734.65     3716.59     38.68 o 
 -10   2   1      436.88      416.48      7.51 o 
  -9   2   1       15.15       10.81      1.75 o 
  -8   2   1     1299.19     1448.86     16.53 o 
  -7   2   1     1403.40     1426.74     24.11 o 
  -6   2   1      108.96       97.06      3.42 o 
  -5   2   1     4462.03     4539.07     68.08 o 
  -4   2   1     1439.39     1309.10    190.41 o 
  -3   2   1     1564.64     1552.65     25.90 o 
  -2   2   1     5096.57     5194.61     66.64 o 
  -1   2   1        3.52        4.33      1.37 o 
   0   2   1    17536.36    17261.39    212.54 o 
   1   2   1      508.36      510.39      9.01 o 
   2   2   1      657.18      653.04     12.52 o 
   4   2   1       41.04       48.44      7.41 o 
   5   2   1      154.75      101.70      2.32 o 
   6   2   1     1831.95     1821.65     20.65 o 
   7   2   1       67.06       72.97      2.58 o 
   8   2   1       38.17       49.23      2.44 o 
   9   2   1        1.92        0.47      1.25 o 
  10   2   1     2033.12     2003.23     22.75 o 
  11   2   1      561.53      527.63      9.17 o 
  12   2   1      173.62      156.67      5.46 o 
  13   2   1      386.62      394.33     11.99 o 
  14   2   1      353.45      324.54      7.83 o 
  15   2   1      229.29      237.12      8.05 o 
  16   2   1      151.94      139.94      7.63 o 
  17   2   1      121.82      149.65      8.31 o 
  18   2   1        4.43        5.39      3.51 o 
 -18   3   1      290.42      305.05     15.17 o 
 -17   3   1       34.01       28.62      5.62 o 
 -16   3   1       33.65       32.12      3.86 o 
 -15   3   1       64.50       73.83      4.85 o 
 -14   3   1        7.19       -1.19      2.24 o 
 -13   3   1      391.07      403.85      9.25 o 
 -12   3   1      268.32      272.59      9.70 o 
 -11   3   1      144.44      132.50      5.20 o 
 -10   3   1      541.24      533.36      9.21 o 
  -9   3   1      273.72      287.94      8.44 o 
  -8   3   1      102.02       90.05      8.16 o 
  -7   3   1      848.29      823.05     14.92 o 
  -6   3   1      134.00      128.94      4.85 o 
  -5   3   1     3260.91     3543.75     56.26 o 
  -4   3   1      704.54      786.54     19.50 o 
  -3   3   1     7181.98     7621.68     97.96 o 
  -2   3   1        2.19       -0.25      1.25 o 
  -1   3   1      177.01      227.56      7.20 o 
   0   3   1      476.44      496.84     13.77 o 
   1   3   1      432.71      486.18     11.41 o 
   2   3   1      381.75      336.67     26.31 o 
   3   3   1        0.87       -0.70      1.11 o 
   4   3   1      367.99      330.17     10.86 o 
   5   3   1       89.36       93.70      4.55 o 
   6   3   1      362.94      346.11      9.04 o 
   7   3   1       31.76       41.83      5.05 o 
   8   3   1     1457.96     1335.79     27.67 o 
   9   3   1        6.92        0.18      1.42 o 
  10   3   1        1.60        1.68      2.06 o 
  11   3   1      133.29      122.41      4.88 o 
  12   3   1        3.94        0.45      2.02 o 
  13   3   1       51.49       57.93      4.16 o 
  14   3   1       19.29       20.24      3.21 o 
  15   3   1       94.47       93.69      5.92 o 
  16   3   1      303.80      324.21      9.98 o 
  17   3   1       71.70       78.21      6.01 o 
  18   3   1        6.46       -0.15      5.47 o 
 -18   4   1       22.57       25.35      7.17 o 
 -17   4   1       38.23       32.69      6.30 o 
 -16   4   1        7.32       -0.51      5.09 o 
 -15   4   1       31.95       18.66      6.88 o 
 -14   4   1       10.23        9.52      3.64 o 
 -13   4   1       58.15       53.17      5.18 o 
 -12   4   1       67.96       69.90      6.28 o 
 -11   4   1        4.12        1.93      2.93 o 
 -10   4   1        2.09        7.86      3.00 o 
  -9   4   1      179.47      171.26     12.25 o 
  -8   4   1       31.78       31.62      4.52 o 
  -7   4   1      104.00      136.42     18.06 o 
  -6   4   1     1113.85     1136.99     23.81 o 
  -5   4   1      762.22      757.14     17.63 o 
  -4   4   1       39.43       44.31      4.28 o 
  -3   4   1      626.53      595.51     14.25 o 
  -2   4   1      205.62      211.81      6.82 o 
  -1   4   1     1370.03     1382.93     22.78 o 
   0   4   1      460.13      503.90      9.79 o 
   1   4   1      462.49      430.81     10.06 o 
   2   4   1       68.82       55.70      4.12 o 
   3   4   1     1239.51     1307.99     21.96 o 
   4   4   1      933.77      996.15     21.35 o 
   5   4   1      177.57      219.18      8.36 o 
   6   4   1      210.57      237.68     10.52 o 
   7   4   1      519.84      516.57     16.83 o 
   8   4   1      343.38      313.59     10.90 o 
   9   4   1      374.45      355.10     17.29 o 
  10   4   1      143.81      137.29     10.71 o 
  11   4   1        5.06        3.50      3.04 o 
  12   4   1       14.50        7.78      3.65 o 
  13   4   1      125.29      125.09     10.85 o 
  14   4   1       16.55       22.91      5.08 o 
  15   4   1      123.34      141.01      9.61 o 
  16   4   1       71.53       64.55      8.60 o 
  17   4   1        1.56        0.84      5.05 o 
 -16   5   1        9.64       12.24      6.28 o 
 -15   5   1        1.14        2.08      5.37 o 
 -14   5   1      457.79      472.55     18.32 o 
 -13   5   1       81.41       79.08      8.68 o 
 -12   5   1       80.57       71.11      6.68 o 
 -11   5   1       15.83       17.10      4.80 o 
 -10   5   1      269.53      250.17     11.47 o 
  -9   5   1     2524.15     2289.09     63.56 o 
  -8   5   1      107.60       88.69      7.53 o 
  -7   5   1       34.69       25.31      5.48 o 
  -6   5   1       73.26       72.49      6.53 o 
  -5   5   1        3.02        6.48      3.71 o 
  -4   5   1      404.39      405.08     11.05 o 
  -3   5   1      531.14      484.92     12.17 o 
  -2   5   1      367.37      359.28     10.12 o 
  -1   5   1        0.70        2.83      2.06 o 
   0   5   1       62.15       72.21      4.14 o 
   1   5   1      858.00      854.72     15.30 o 
   2   5   1      215.19      200.69      7.41 o 
   3   5   1      104.25      140.59      6.99 o 
   4   5   1      353.53      343.41     10.09 o 
   5   5   1      160.98      153.27      7.64 o 
   6   5   1      437.23      422.26     13.32 o 
   7   5   1        0.15        1.81      2.91 o 
   8   5   1      844.79      838.95     21.04 o 
   9   5   1       16.45       15.57      4.23 o 
  10   5   1        4.25        5.24      4.60 o 
  11   5   1      136.70      122.70     12.09 o 
  12   5   1      268.37      292.69     13.91 o 
  13   5   1       22.51       18.16      6.35 o 
  14   5   1      178.23      189.86     13.21 o 
  15   5   1       21.41       19.59      7.52 o 
  16   5   1        7.87       12.67      6.64 o 
 -15   6   1       29.22       27.92      7.60 o 
 -14   6   1        6.96        0.70      5.27 o 
 -13   6   1        8.79        7.67      5.29 o 
 -12   6   1        1.62        4.44      4.99 o 
 -11   6   1      223.59      203.44     15.97 o 
 -10   6   1       45.23       47.86      9.17 o 
  -9   6   1      117.67      112.64      9.38 o 
  -8   6   1      211.64      192.85     19.28 o 
  -7   6   1       17.52       12.74      4.25 o 
  -6   6   1      814.21      830.71     21.65 o 
  -5   6   1       79.82       52.43      8.10 o 
  -4   6   1       41.09       41.11      4.66 o 
  -3   6   1      382.09      400.77     11.88 o 
  -2   6   1        8.84        5.71      2.86 o 
  -1   6   1     2001.22     1963.28     29.59 o 
   0   6   1      297.44      307.75     10.42 o 
   1   6   1      258.53      244.47      8.03 o 
   2   6   1        6.53        2.09      2.30 o 
   3   6   1      514.61      490.40     13.19 o 
   4   6   1       11.38       10.10      3.15 o 
   5   6   1       49.59       48.77      5.14 o 
   6   6   1        9.45       14.30      3.98 o 
   7   6   1       44.52       50.56      6.25 o 
   8   6   1        0.00        5.15      4.76 o 
   9   6   1        5.14        9.34      6.89 o 
  10   6   1       38.32       50.18      8.45 o 
  11   6   1      243.07      270.33     27.97 o 
  12   6   1        1.47        3.51      5.59 o 
  13   6   1       22.54       18.50      8.17 o 
  14   6   1      203.31      198.07     17.74 o 
 -13   7   1       31.75       37.58      9.73 o 
 -12   7   1      119.77      114.48     13.65 o 
 -11   7   1       46.23       63.76     15.72 o 
 -10   7   1        7.05       15.38      9.87 o 
  -9   7   1       15.73       13.59      8.82 o 
  -8   7   1       30.24       36.57     11.71 o 
  -7   7   1      145.21      173.44     11.77 o 
  -6   7   1      100.34       80.52      8.68 o 
  -5   7   1      139.32      154.45     10.74 o 
  -4   7   1      542.82      545.58     15.21 o 
  -3   7   1       89.52      107.00      6.88 o 
  -2   7   1        9.28        0.64      2.44 o 
  -1   7   1       21.02       21.40      4.46 o 
   0   7   1      289.41      266.66     10.40 o 
   1   7   1      117.39      108.03      7.72 o 
   2   7   1        0.18       -2.52      2.52 o 
   3   7   1      170.76      154.05      9.24 o 
   4   7   1       16.66       19.35      3.92 o 
   5   7   1      112.79      102.21     16.10 o 
   6   7   1        3.56        9.61      6.97 o 
   7   7   1       78.91       92.68     16.22 o 
   8   7   1        2.05        7.63      7.26 o 
   9   7   1        2.25        6.87      7.50 o 
  10   7   1       46.35       72.92     16.34 o 
  11   7   1       81.06      140.82     21.61 o 
  12   7   1       11.20       14.27     10.32 o 
 -10   8   1      269.95      263.61     29.11 o 
  -9   8   1        0.56       16.44      9.59 o 
  -8   8   1        0.22        6.62      8.11 o 
  -7   8   1       13.45       19.16      9.20 o 
  -6   8   1       13.84       11.78      7.75 o 
  -5   8   1        1.38        6.17      4.28 o 
  -4   8   1       11.70       17.27      5.17 o 
  -3   8   1        0.23        0.92      3.07 o 
  -2   8   1        0.06        3.65      3.61 o 
  -1   8   1       99.61       99.61      8.13 o 
   0   8   1       37.92       40.73      5.46 o 
   1   8   1       29.22       20.84      4.55 o 
   2   8   1       45.96       54.25      6.32 o 
   3   8   1        6.28        5.23      5.35 o 
   4   8   1       30.51       45.44      8.51 o 
   5   8   1       30.29       18.81      9.16 o 
   6   8   1        0.27        2.43      7.15 o 
   7   8   1        4.77        7.17      7.74 o 
   8   8   1        3.14        5.16      8.18 o 
   9   8   1       28.21       32.63     11.43 o 
  -5   9   1        0.63       26.34      9.14 o 
  -4   9   1       70.29      127.66     18.68 o 
  -3   9   1       12.95       20.49      8.82 o 
  -2   9   1       17.49       19.41      4.88 o 
  -1   9   1        9.64       14.39      4.63 o 
   0   9   1       39.15       36.85     13.92 o 
   1   9   1      200.55      221.02     35.98 o 
   2   9   1       98.46      105.12     19.46 o 
   3   9   1        3.85        7.81      6.08 o 
   4   9   1       31.31       46.38     12.48 o 
   5   9   1       39.02       46.65     12.75 o 
 -20   0   2       18.48        8.84     11.20 o 
 -19   0   2      646.82      740.23     22.15 o 
 -18   0   2      237.72      243.76     12.62 o 
 -17   0   2       46.08       55.98      7.11 o 
 -16   0   2      609.06      607.04     23.69 o 
 -15   0   2        0.87       -3.36      3.36 o 
 -14   0   2        4.11        1.58      3.31 o 
 -13   0   2        4.99        4.91      3.23 o 
 -12   0   2      481.56      448.99     13.25 o 
 -11   0   2      761.72      651.47     18.95 o 
 -10   0   2      803.01      860.79     21.95 o 
  -9   0   2       20.24        7.18      2.10 o 
  -8   0   2       21.85       40.76      3.18 o 
  -7   0   2        5.02        8.24      2.08 o 
  -6   0   2     1765.09     1723.95     69.64 o 
  -5   0   2     2347.51     2298.05     34.00 o 
  -4   0   2     3595.12     3620.39     61.28 o 
  -3   0   2       88.49       84.14      3.60 o 
  -2   0   2     1376.38     1443.39     21.35 o 
  -1   0   2     3585.22     3549.95     60.12 o 
   0   0   2       34.49       32.32      2.06 o 
   1   0   2      971.75      960.73     17.59 o 
   2   0   2     8314.37     8479.54    101.75 o 
   3   0   2       40.70       60.48      2.34 o 
   4   0   2      109.13      159.81      3.80 o 
   5   0   2     9063.40     9019.22    176.82 o 
   6   0   2      347.94      317.97      6.39 o 
   7   0   2       94.37      118.72      4.19 o 
   8   0   2       46.63       44.92      3.11 o 
   9   0   2      594.36      687.96     13.74 o 
  10   0   2     1001.75      969.69     17.89 o 
  11   0   2        4.33        1.44      2.55 o 
  12   0   2      456.35      410.57     10.81 o 
  13   0   2     1169.33     1135.69     20.83 o 
  14   0   2      100.73      109.22      9.53 o 
  15   0   2        5.10       -2.18      4.68 o 
  16   0   2       33.23       23.65      5.75 o 
  17   0   2      586.87      621.62     19.56 o 
  18   0   2        2.14       -4.08      4.08 o 
  19   0   2      265.48      290.79     20.63 o 
 -20   1   2       59.27       74.86      7.10 o 
 -19   1   2       20.91        9.43      3.72 o 
 -18   1   2       55.79       58.81      5.20 o 
 -17   1   2       26.53       24.17      3.72 o 
 -16   1   2      424.32      428.21     10.53 o 
 -15   1   2      124.33      132.66      6.50 o 
 -14   1   2       76.08       77.96      4.61 o 
 -13   1   2       87.97       83.25      4.39 o 
 -12   1   2      801.68      816.81     12.24 o 
 -11   1   2        0.68        1.31      1.76 o 
 -10   1   2       70.61       68.21      3.44 o 
  -9   1   2      424.37      439.12      7.94 o 
  -8   1   2       36.93       55.90      2.70 o 
  -7   1   2      609.65      684.33      8.99 o 
  -6   1   2      529.56      479.20      7.94 o 
  -5   1   2      472.68      266.24     12.11 o 
  -4   1   2      273.50      267.99      4.79 o 
  -3   1   2     3010.04     3092.86     49.54 o 
  -2   1   2       71.97       51.80      6.67 o 
  -1   1   2     1641.33     1578.21     29.18 o 
   0   1   2    15076.97    14057.40    488.98 o 
   1   1   2    24689.23    23372.31    361.53 o 
   2   1   2      137.96      168.27      2.88 o 
   3   1   2      201.24      213.77      4.31 o 
   4   1   2      177.04      190.91      3.71 o 
   5   1   2      307.31      284.38      5.07 o 
   6   1   2      132.73      140.36      3.42 o 
   7   1   2       24.20       19.43      1.61 o 
   8   1   2     1851.49     1891.55     18.56 o 
   9   1   2      222.96      228.46      4.99 o 
  10   1   2      758.44      783.64     11.29 o 
  11   1   2       66.94       58.30      3.36 o 
  12   1   2      139.81      123.11      5.87 o 
  13   1   2      654.83      658.14     11.41 o 
  14   1   2      347.33      349.94      8.28 o 
  15   1   2      690.71      693.98     12.52 o 
  16   1   2       21.24       19.11      3.39 o 
  17   1   2        5.59        0.32      3.73 o 
  18   1   2      181.76      204.85      9.58 o 
 -19   2   2       17.66       23.28      4.26 o 
 -18   2   2        0.09       -2.60      2.90 o 
 -17   2   2       13.19       16.96      3.32 o 
 -16   2   2        0.18        0.72      2.40 o 
 -15   2   2       72.96       68.88      4.41 o 
 -14   2   2      645.87      562.54     10.39 o 
 -13   2   2      340.18      366.36      9.82 o 
 -12   2   2      925.55      828.19     12.39 o 
 -11   2   2      609.33      553.65      9.25 o 
 -10   2   2      116.66      103.51      4.41 o 
  -9   2   2      111.68      124.03      4.41 o 
  -8   2   2      159.97      152.94      4.03 o 
  -7   2   2        5.84        5.25      1.21 o 
  -6   2   2      675.53      729.42      9.40 o 
  -5   2   2       19.32       26.16      2.29 o 
  -3   2   2     2425.04     2282.92     46.44 o 
  -2   2   2       91.93       94.03      3.65 o 
  -1   2   2      866.04      945.40     12.89 o 
   0   2   2       22.64       30.09      1.68 o 
   1   2   2      961.50     1020.71     17.36 o 
   2   2   2        2.31        1.25      1.00 o 
   3   2   2      313.65      333.77      6.38 o 
   4   2   2      126.06      131.76      2.54 o 
   5   2   2      123.65      111.62      3.33 o 
   6   2   2      682.11      761.89      9.46 o 
   7   2   2      119.66      107.24      3.04 o 
   8   2   2      360.95      313.52      5.65 o 
   9   2   2       64.27       65.15      3.21 o 
  10   2   2      136.28      142.81      4.68 o 
  11   2   2      345.13      326.14      7.04 o 
  12   2   2        0.02       -1.84      1.84 o 
  13   2   2      337.56      309.04      7.46 o 
  14   2   2      690.43      673.95     11.89 o 
  15   2   2        5.59        6.22      3.39 o 
  16   2   2       35.88       39.45      4.34 o 
  17   2   2       18.84       13.61      3.78 o 
  18   2   2       96.26      109.36      6.68 o 
 -19   3   2      598.41      635.98     26.02 o 
 -18   3   2       40.91       36.48      4.49 o 
 -17   3   2       31.64       27.00      3.90 o 
 -16   3   2        3.20       -0.17      2.63 o 
 -15   3   2       67.15       57.79      4.39 o 
 -14   3   2      118.29       93.50      5.95 o 
 -13   3   2      134.47      123.36      5.23 o 
 -12   3   2       24.52       20.57      2.62 o 
 -11   3   2        5.83        5.90      1.85 o 
 -10   3   2       83.36       80.56      3.30 o 
  -9   3   2      703.53      652.15     14.98 o 
  -8   3   2        0.43        2.53      1.85 o 
  -7   3   2      748.72      670.31     12.92 o 
  -6   3   2      193.37      220.54      6.26 o 
  -5   3   2      110.98      109.16      5.65 o 
  -4   3   2     4709.47     4793.77    107.76 o 
  -3   3   2      776.38      746.73     13.61 o 
  -2   3   2     1293.79     1192.89     19.07 o 
  -1   3   2       46.16       81.37      6.50 o 
   0   3   2      666.71      701.62     12.42 o 
   1   3   2        3.32        1.90      1.35 o 
   2   3   2       10.96       16.04      2.08 o 
   3   3   2      861.58      852.55     54.72 o 
   5   3   2     1327.13     1406.33     21.24 o 
   6   3   2      317.62      321.24      7.82 o 
   7   3   2     2275.20     2230.67     32.43 o 
   8   3   2     1528.48     1450.00     23.43 o 
   9   3   2       79.22       87.45      4.70 o 
  10   3   2       59.32       58.43      3.46 o 
  11   3   2       74.20       74.44      4.08 o 
  12   3   2      169.73      188.54      6.20 o 
  13   3   2        5.66        2.94      2.57 o 
  14   3   2       58.47       51.65      4.59 o 
  15   3   2        0.89       -1.31      2.85 o 
  16   3   2      151.32      169.31      7.81 o 
  17   3   2        0.79       -3.19      3.19 o 
  18   3   2        0.56       -5.34      5.34 o 
 -18   4   2        0.52        0.57      4.93 o 
 -17   4   2       35.37       33.84      6.58 o 
 -16   4   2      517.07      558.72     14.91 o 
 -15   4   2       20.96       20.37      4.42 o 
 -14   4   2      163.29      168.72      8.58 o 
 -13   4   2      536.11      483.64     13.86 o 
 -12   4   2        5.34        6.03      3.18 o 
 -11   4   2      547.17      535.48     14.29 o 
 -10   4   2       16.99       19.76      3.76 o 
  -9   4   2      794.03      774.68     19.61 o 
  -8   4   2      407.62      401.80     12.81 o 
  -7   4   2     1311.46     1334.41     27.27 o 
  -6   4   2      521.12      519.12     15.76 o 
  -5   4   2      213.05      205.70      8.29 o 
  -4   4   2       51.39       64.00      5.22 o 
  -3   4   2       31.76       35.33      3.34 o 
  -2   4   2     1730.25     1871.20     28.95 o 
  -1   4   2        0.12        3.86      1.67 o 
   0   4   2     1525.93     1549.49     24.11 o 
   1   4   2       34.36       29.97      3.07 o 
   2   4   2      436.26      502.92     11.16 o 
   3   4   2     1590.60     1762.31     39.01 o 
   4   4   2     1334.65     1293.35     21.95 o 
   5   4   2        1.84        2.38      1.41 o 
   6   4   2      115.82      123.17     14.30 o 
   7   4   2       49.34       60.69      5.39 o 
   8   4   2     1135.86     1102.68     39.66 o 
   9   4   2      297.00      287.39     10.81 o 
  10   4   2      229.84      262.63     10.82 o 
  11   4   2       63.61       65.80      8.61 o 
  12   4   2       80.46      100.59      7.31 o 
  13   4   2       35.15       39.03      5.36 o 
  14   4   2       50.70       45.26      6.15 o 
  15   4   2      437.28      444.20     14.83 o 
  16   4   2       59.49       64.92      7.48 o 
  17   4   2      256.24      244.49     15.14 o 
 -17   5   2       22.89       22.93      7.41 o 
 -16   5   2      102.87      107.07     17.43 o 
 -15   5   2       77.51       90.07     10.30 o 
 -14   5   2      899.29      970.77     27.11 o 
 -13   5   2       59.50       62.63      6.60 o 
 -12   5   2       17.07       30.14      4.93 o 
 -11   5   2       78.67       63.02      6.12 o 
 -10   5   2       14.41       10.79      4.85 o 
  -9   5   2       11.83        6.15      4.69 o 
  -8   5   2      133.34       99.94      7.98 o 
  -7   5   2        2.31        5.21      3.23 o 
  -6   5   2      158.41      139.07      8.86 o 
  -5   5   2       84.25       78.86      6.76 o 
  -4   5   2       68.40       73.43      5.43 o 
  -3   5   2       28.35       32.26      3.69 o 
  -2   5   2      903.60      914.74     18.04 o 
  -1   5   2        1.04        2.12      2.02 o 
   0   5   2       37.25       45.29      3.97 o 
   1   5   2       22.77       24.86      2.91 o 
   2   5   2      212.74      202.23      7.35 o 
   3   5   2      325.35      307.40      9.30 o 
   4   5   2       62.39       58.41      4.85 o 
   5   5   2      205.56      196.44      7.80 o 
   6   5   2       14.39        6.44      3.04 o 
   7   5   2       36.87       31.96      4.60 o 
   8   5   2      219.74      274.96     17.22 o 
   9   5   2      238.62      200.55     13.03 o 
  10   5   2       71.37       69.66     10.53 o 
  11   5   2       38.32       29.99      6.87 o 
  12   5   2       49.40       43.98      8.26 o 
  13   5   2       71.30       89.21      9.30 o 
  14   5   2       31.11       29.94      8.62 o 
  15   5   2      331.54      360.94     29.79 o 
  16   5   2        4.17       15.82     15.56 o 
 -15   6   2       49.81       45.49      8.41 o 
 -14   6   2        0.44        3.69      5.45 o 
 -13   6   2       91.50       96.31      9.84 o 
 -12   6   2       46.66       48.38      7.27 o 
 -11   6   2       23.70       16.27      4.42 o 
 -10   6   2        2.10        4.09      3.97 o 
  -9   6   2        2.82       -1.25      3.47 o 
  -8   6   2        7.31        4.80      3.65 o 
  -7   6   2        0.50        9.61      3.92 o 
  -6   6   2      137.53      143.91      9.83 o 
  -5   6   2     1293.06     1259.70     38.26 o 
  -4   6   2      807.71      772.44     17.59 o 
  -3   6   2       45.49       44.64      4.77 o 
  -2   6   2       77.52       79.94      6.05 o 
  -1   6   2      260.67      238.44     12.33 o 
   0   6   2      626.45      593.38     14.81 o 
   1   6   2      199.23      193.37     13.63 o 
   2   6   2       78.58       89.66      6.31 o 
   3   6   2      171.48      208.71     10.78 o 
   4   6   2      133.12      132.87      7.78 o 
   5   6   2      313.90      298.77     10.33 o 
   6   6   2      354.20      331.77     20.81 o 
   7   6   2      477.48      431.52     27.79 o 
   8   6   2       31.65       38.01     10.76 o 
   9   6   2        5.22        7.93      7.35 o 
  10   6   2        7.76        0.88      6.85 o 
  11   6   2       26.19       10.60      9.89 o 
  12   6   2       34.05       59.53     15.82 o 
  13   6   2       96.13      104.32     17.15 o 
  14   6   2       40.26       52.35     11.01 o 
 -13   7   2       77.94       93.29     19.05 o 
 -12   7   2       19.19       10.85     11.00 o 
 -11   7   2        0.02       -3.77      9.12 o 
 -10   7   2        0.09       -0.12      7.67 o 
  -9   7   2      110.66      113.60     10.72 o 
  -8   7   2        7.78        6.85      5.02 o 
  -7   7   2       35.27       35.00      5.90 o 
  -6   7   2        9.26        0.70      4.98 o 
  -5   7   2        9.35        9.56      4.06 o 
  -4   7   2      112.61      128.93      9.78 o 
  -3   7   2       15.84       15.72      3.79 o 
  -2   7   2       83.18       81.71      6.50 o 
  -1   7   2        8.88       13.66      3.60 o 
   0   7   2      454.03      442.52     13.52 o 
   1   7   2      898.28      872.13     20.03 o 
   2   7   2        3.24        2.71      2.97 o 
   3   7   2       47.46       64.05      7.81 o 
   4   7   2       27.42       29.61      7.15 o 
   5   7   2       43.94       38.54      8.01 o 
   6   7   2       38.56       61.04     13.27 o 
   7   7   2      151.81      161.30     20.87 o 
   8   7   2        3.49        8.88      7.47 o 
   9   7   2       16.59       43.81     12.70 o 
  10   7   2        2.95       -1.89      8.31 o 
  11   7   2      125.36      170.62     24.12 o 
  12   7   2        2.25       -5.01      9.21 o 
 -10   8   2      370.94      360.94     29.98 o 
  -9   8   2      310.59      309.85     31.03 o 
  -8   8   2       13.54       16.27      9.96 o 
  -7   8   2       47.52       76.72     15.02 o 
  -6   8   2      194.59      229.71     17.60 o 
  -5   8   2       68.33       59.97      9.52 o 
  -4   8   2       19.13       14.19      4.70 o 
  -3   8   2       25.66       27.84      5.71 o 
  -2   8   2      290.47      326.96     12.41 o 
  -1   8   2       86.70       86.16      7.53 o 
   0   8   2       36.34       28.37      5.04 o 
   1   8   2        0.01        0.66      4.73 o 
   2   8   2        1.19        5.63      4.80 o 
   3   8   2       12.78       18.73     11.73 o 
   4   8   2       30.50       25.45      7.03 o 
   5   8   2       21.55       36.47     11.46 o 
   6   8   2       32.42       50.75     13.26 o 
   7   8   2        7.12       10.52      9.21 o 
   8   8   2        2.40        7.06      8.32 o 
   9   8   2        1.37       27.66     11.29 o 
  -5   9   2      199.45      211.35     24.40 o 
  -4   9   2      353.45      398.36     20.76 o 
  -3   9   2       11.54       16.35      5.68 o 
  -2   9   2      110.60      107.39     10.37 o 
  -1   9   2       66.41       76.74     11.23 o 
   0   9   2        7.27        6.14      6.43 o 
   1   9   2       15.04       11.02      6.82 o 
   2   9   2        0.97        7.75      6.24 o 
   3   9   2      121.34      137.18     14.45 o 
   4   9   2       17.20       21.16      9.79 o 
 -20   1   3      173.32      185.03     10.37 o 
 -19   1   3       26.88       21.55      4.84 o 
 -18   1   3       14.05        7.03      3.15 o 
 -17   1   3      262.22      296.36      9.01 o 
 -16   1   3        0.02       -1.17      2.48 o 
 -15   1   3      232.69      225.87      7.62 o 
 -14   1   3      186.85      183.75      6.02 o 
 -13   1   3      129.37      114.22      5.02 o 
 -12   1   3      793.85      705.19     12.56 o 
 -11   1   3      207.13      200.73      5.71 o 
 -10   1   3      302.84      314.26      6.73 o 
  -9   1   3      512.83      486.48      8.34 o 
  -8   1   3     1241.05     1223.46     14.33 o 
  -7   1   3      983.50     1114.62     14.88 o 
  -6   1   3     3759.68     3676.65     42.30 o 
  -4   1   3      777.78      740.84      8.02 o 
  -3   1   3     2568.86     2468.87     30.74 o 
  -2   1   3      249.72      253.91     11.89 o 
  -1   1   3     8540.53     7769.50     96.00 o 
   0   1   3      485.09      477.93      5.63 o 
   1   1   3     2307.75     2366.52     26.66 o 
   2   1   3     2672.15     2615.71     29.73 o 
   3   1   3      334.20      329.63      5.06 o 
   4   1   3     1189.22     1130.82     14.58 o 
   5   1   3     1587.20     1695.45     16.76 o 
   6   1   3     1595.14     1612.10     18.93 o 
   7   1   3       20.04       17.00      1.61 o 
   8   1   3     2172.47     2162.51     20.90 o 
   9   1   3       52.03       62.35      2.95 o 
  10   1   3      133.47      114.98      4.20 o 
  11   1   3      676.06      663.36     10.09 o 
  12   1   3      154.12      175.18      5.83 o 
  13   1   3      779.33      749.95     12.47 o 
  14   1   3      307.54      301.32      7.87 o 
  15   1   3      111.73      122.69      5.96 o 
  16   1   3       33.01       18.83      3.65 o 
  17   1   3       16.73        9.47      3.95 o 
  18   1   3      198.98      206.79     11.52 o 
 -19   2   3      359.04      422.35     11.35 o 
 -18   2   3      351.70      364.94     14.00 o 
 -17   2   3       37.23       38.90      3.89 o 
 -16   2   3       97.94      102.45      5.32 o 
 -15   2   3       13.98       11.05      2.91 o 
 -14   2   3        0.03       -1.25      2.20 o 
 -13   2   3      577.63      518.07      9.52 o 
 -12   2   3       28.67       22.43      2.58 o 
 -11   2   3       52.64       52.03      3.20 o 
 -10   2   3      853.76      824.49     12.11 o 
  -9   2   3     2596.51     2511.03     30.41 o 
  -8   2   3      485.87      451.62      7.02 o 
  -7   2   3       23.94       25.47      1.72 o 
  -6   2   3     1659.90     1717.62     17.82 o 
  -5   2   3     1616.96     1595.20     31.49 o 
  -4   2   3      344.08      359.17     24.94 o 
  -3   2   3       35.00       16.81      6.96 o 
  -2   2   3        0.98        0.74      1.11 o 
  -1   2   3     1978.65     1819.03     37.12 o 
   0   2   3      275.62      278.66      5.35 o 
   1   2   3     1232.68     1203.44     17.52 o 
   3   2   3     1658.10     1800.14     42.42 o 
   4   2   3      512.33      482.68      6.59 o 
   5   2   3     2467.60     2484.27     27.42 o 
   6   2   3     1385.35     1336.94     15.02 o 
   7   2   3      297.02      305.05      5.15 o 
   8   2   3      198.50      206.86      4.44 o 
   9   2   3        3.93        4.08      1.43 o 
  10   2   3      101.86       96.92      4.18 o 
  11   2   3      159.56      156.94      5.14 o 
  12   2   3     1455.50     1475.10     19.06 o 
  13   2   3      249.40      227.86      9.82 o 
  14   2   3        0.25       -2.83      2.83 o 
  15   2   3      756.98      763.36     16.07 o 
  16   2   3       52.52       56.65      4.91 o 
  17   2   3      139.80      141.36      7.20 o 
  18   2   3        9.30        2.38      3.70 o 
 -19   3   3        0.32       -3.24      4.61 o 
 -18   3   3       22.13       19.27      3.78 o 
 -17   3   3        2.99       -1.95      2.66 o 
 -16   3   3       24.39       24.10      4.80 o 
 -15   3   3        4.24        4.29      2.58 o 
 -14   3   3      227.39      257.19      8.61 o 
 -13   3   3      103.65      122.71      5.60 o 
 -12   3   3      273.53      239.02      6.40 o 
 -11   3   3      204.61      182.27      5.44 o 
 -10   3   3        3.16        0.73      2.39 o 
  -9   3   3       73.85       59.75      4.14 o 
  -8   3   3      322.76      344.39      9.19 o 
  -7   3   3       51.05       81.18      4.92 o 
  -6   3   3      791.38      779.81     17.52 o 
  -5   3   3      528.66      575.90     24.79 o 
  -4   3   3      149.30      157.83     11.51 o 
  -3   3   3      199.25      156.22      6.18 o 
  -2   3   3      109.46      119.12      5.34 o 
  -1   3   3     1155.76     1167.48     18.62 o 
   0   3   3      231.11      289.90      6.04 o 
   1   3   3       90.58      114.89      3.86 o 
   2   3   3       62.17       39.82      3.20 o 
   3   3   3      166.01      124.36      6.20 o 
   4   3   3      854.43      935.69     12.83 o 
   5   3   3      616.92      631.56     12.17 o 
   6   3   3     1379.92     1539.16     23.38 o 
   7   3   3      121.71      120.58      4.30 o 
   8   3   3     1193.87     1173.56     16.58 o 
   9   3   3       13.51       11.29      2.01 o 
  10   3   3       13.83       21.57      2.65 o 
  11   3   3      666.31      643.65     11.65 o 
  12   3   3      658.46      653.80     13.02 o 
  13   3   3      287.32      305.04      8.80 o 
  14   3   3       46.52       43.96      4.39 o 
  15   3   3        0.25       -2.97      2.97 o 
  16   3   3      125.35      136.66      7.14 o 
  17   3   3       37.64       44.24      6.56 o 
 -18   4   3       62.46       67.99      7.99 o 
 -17   4   3      374.57      386.29     14.11 o 
 -16   4   3        6.55        0.03      3.49 o 
 -15   4   3        9.59       13.58      4.13 o 
 -14   4   3      204.79      227.44      9.73 o 
 -13   4   3        7.76       16.29      4.22 o 
 -12   4   3      176.60      162.89      9.18 o 
 -11   4   3      719.63      636.15     16.89 o 
 -10   4   3       30.18       21.11      3.89 o 
  -9   4   3        0.74       -0.23      2.53 o 
  -8   4   3      368.45      335.58     11.74 o 
  -7   4   3      244.75      246.99      9.76 o 
  -6   4   3      841.29      822.54     19.21 o 
  -5   4   3      132.47      173.21     11.53 o 
  -4   4   3      552.83      643.87     15.79 o 
  -3   4   3       60.39       71.87      4.64 o 
  -2   4   3      842.13     1021.43     18.19 o 
  -1   4   3      178.75      235.95      8.86 o 
   0   4   3       39.87       47.12      3.71 o 
   1   4   3      112.05      124.79      5.30 o 
   2   4   3      158.18      161.02      5.84 o 
   3   4   3        5.77        6.54      1.99 o 
   4   4   3        0.10        0.35      1.30 o 
   6   4   3      715.08      744.31     20.30 o 
   7   4   3      111.40      120.55      7.46 o 
   8   4   3      447.89      407.82     12.62 o 
   9   4   3       62.56       76.47      8.50 o 
  10   4   3        5.62        7.62      4.17 o 
  11   4   3      135.28      124.46     11.10 o 
  12   4   3       92.35       90.81      7.11 o 
  13   4   3       16.30       16.62      4.49 o 
  14   4   3      164.32      170.02     12.18 o 
  15   4   3       16.74       24.41      6.49 o 
  16   4   3       31.39       22.71      5.93 o 
 -17   5   3        0.51        2.91      6.17 o 
 -16   5   3       25.49       15.91      6.92 o 
 -15   5   3       21.27       23.24      6.45 o 
 -14   5   3      118.57      130.37      9.35 o 
 -13   5   3       18.45       19.03      4.68 o 
 -12   5   3       72.48       80.67      7.09 o 
 -11   5   3       99.64      115.87      8.05 o 
 -10   5   3        0.10       -1.33      2.75 o 
  -9   5   3      281.94      320.87     12.67 o 
  -8   5   3       48.10       38.68      8.28 o 
  -7   5   3      738.50      718.82     19.07 o 
  -6   5   3      391.63      373.79     12.79 o 
  -5   5   3     1726.07     1721.25     33.85 o 
  -4   5   3     1209.09     1211.88     26.08 o 
  -3   5   3      314.80      290.08      9.08 o 
  -2   5   3      370.36      333.81      9.73 o 
  -1   5   3        5.99        5.90      2.15 o 
   0   5   3      995.40      956.57     18.89 o 
   1   5   3      142.11      114.89      5.38 o 
   2   5   3      309.93      296.63      9.04 o 
   3   5   3      308.90      364.68     10.19 o 
   4   5   3        0.02        1.76      2.17 o 
   5   5   3      154.46      152.37      7.68 o 
   6   5   3       96.79       96.38      7.15 o 
   7   5   3      703.43      717.14     23.27 o 
   8   5   3       21.07       10.48      9.88 o 
   9   5   3      599.32      548.37     20.97 o 
  10   5   3      418.46      373.24     17.33 o 
  11   5   3      304.19      274.10     16.28 o 
  12   5   3       71.13       81.30     17.20 o 
  13   5   3        4.76        9.31      6.84 o 
  14   5   3      158.59      163.71     18.25 o 
  15   5   3      239.60      258.09     23.22 o 
 -15   6   3        3.02        0.09      7.52 o 
 -14   6   3       44.47       56.84      8.44 o 
 -13   6   3       22.45       25.58      5.32 o 
 -12   6   3       10.57       18.77      4.78 o 
 -11   6   3      125.50      122.66      8.66 o 
 -10   6   3       21.95       14.30      4.88 o 
  -9   6   3        9.69       19.26      5.37 o 
  -8   6   3      261.49      270.63     12.25 o 
  -7   6   3        1.31       -0.62      3.11 o 
  -6   6   3      193.87      204.60     11.07 o 
  -5   6   3        0.08        0.86      2.97 o 
  -4   6   3       11.54       15.40      3.96 o 
  -3   6   3       19.48       22.00      3.85 o 
  -2   6   3     1010.96      951.01     19.66 o 
  -1   6   3      228.30      199.66      7.71 o 
   0   6   3      301.98      267.06      9.44 o 
   1   6   3     1505.38     1565.02     28.13 o 
   2   6   3      939.06      929.39     19.57 o 
   3   6   3      145.01      128.41      7.70 o 
   4   6   3     2003.92     2011.80     54.84 o 
   5   6   3       32.35       24.58      6.15 o 
   6   6   3       20.47       28.63     10.08 o 
   7   6   3       64.94       73.50     13.67 o 
   8   6   3       67.68       66.03     13.53 o 
   9   6   3        0.91        6.03      7.01 o 
  10   6   3       25.61       31.71     11.39 o 
  11   6   3      112.76       88.69     16.84 o 
  12   6   3        0.01        8.56     10.87 o 
  13   6   3      185.87      198.75     18.05 o 
  14   6   3       70.69       64.78     18.55 o 
 -13   7   3        7.84        9.85     12.31 o 
 -12   7   3      187.96      250.93     23.03 o 
 -11   7   3       14.86       14.82     14.17 o 
 -10   7   3      233.38      249.19     15.19 o 
  -9   7   3       73.40       81.50      8.79 o 
  -8   7   3      137.74      114.62      9.99 o 
  -7   7   3       86.19       91.86     15.11 o 
  -6   7   3      143.84      135.61     10.36 o 
  -5   7   3      219.01      184.39     11.76 o 
  -4   7   3       85.73       67.35      7.25 o 
  -3   7   3        0.00       -0.61      2.89 o 
  -2   7   3       61.02       61.41      5.36 o 
  -1   7   3        9.00        4.46      3.05 o 
   0   7   3      416.98      408.38     12.84 o 
   1   7   3       40.73       48.83      5.47 o 
   2   7   3       20.69       20.87      4.72 o 
   3   7   3      111.88       74.27      9.97 o 
   4   7   3      292.66      279.98     19.96 o 
   5   7   3      353.91      344.96     18.18 o 
   6   7   3       10.28       11.37      7.88 o 
   7   7   3       16.87       21.05      9.60 o 
   8   7   3      227.42      193.35     23.16 o 
   9   7   3       83.17       81.11     16.02 o 
  10   7   3        3.01       -6.97      7.11 o 
  11   7   3       69.40       86.97     18.02 o 
  12   7   3        1.12       13.44     11.62 o 
 -10   8   3        3.73       15.10     11.00 o 
  -9   8   3       11.33       30.47     11.07 o 
  -8   8   3        6.31        9.69      6.32 o 
  -7   8   3       34.33       47.19     26.16 o 
  -6   8   3       14.43       24.46      7.15 o 
  -5   8   3        0.04        4.28      8.74 o 
  -4   8   3        0.05        6.06      4.13 o 
  -3   8   3        6.07        4.67      4.01 o 
  -2   8   3        9.00       16.31      4.17 o 
  -1   8   3        0.53       -0.80      2.95 o 
   0   8   3      192.32      176.04     15.73 o 
   1   8   3       45.18       49.66      9.16 o 
   2   8   3       59.78       61.23     10.06 o 
   3   8   3      369.88      389.97     20.54 o 
   4   8   3        3.52        0.59      5.24 o 
   5   8   3       11.48       18.35     10.06 o 
   6   8   3       64.41       85.83     17.41 o 
   7   8   3      115.88      120.59     19.45 o 
   8   8   3       65.93       74.86     16.16 o 
   9   8   3       29.05       37.35     11.90 o 
  -5   9   3        6.63       11.53      6.78 o 
  -4   9   3        2.24        3.42      7.97 o 
  -3   9   3       39.58       43.11     15.52 o 
  -2   9   3       32.50       54.15     10.42 o 
  -1   9   3        0.96        5.00      5.68 o 
   0   9   3      166.17      172.74     16.59 o 
   1   9   3      116.31       95.90     16.48 o 
   2   9   3       14.30       19.76      7.54 o 
   3   9   3       16.11       18.12      7.86 o 
   4   9   3       19.57       21.54      9.86 o 
 -20   0   4       73.94       63.91      7.99 o 
 -19   0   4      393.13      445.31     16.52 o 
 -18   0   4        8.55        6.05      4.74 o 
 -17   0   4      357.30      355.43     21.29 o 
 -16   0   4      344.88      361.11     13.38 o 
 -15   0   4       18.49       18.71      4.37 o 
 -14   0   4     1597.93     1474.57     29.94 o 
 -13   0   4      468.14      481.87     14.19 o 
 -12   0   4     1194.10     1203.72     24.69 o 
 -11   0   4        2.57        6.05      2.80 o 
 -10   0   4     2588.85     2607.11     56.09 o 
  -9   0   4      316.42      304.34      9.68 o 
  -8   0   4     4600.84     4649.27     69.69 o 
  -7   0   4      372.61      432.28     11.87 o 
  -6   0   4     7375.75     7175.69    124.03 o 
  -5   0   4      685.68      680.38     12.67 o 
  -4   0   4     3964.61     3994.68     57.79 o 
  -3   0   4     3437.31     3572.83     51.50 o 
  -2   0   4      677.82      706.52     13.52 o 
  -1   0   4     3153.89     3613.83     51.29 o 
   0   0   4      769.48      903.19     13.82 o 
   1   0   4   104615.63    93931.47   1118.18 o 
   2   0   4     9041.23     9006.59    123.82 o 
   3   0   4      132.00      137.85      4.25 o 
   4   0   4     2414.35     2413.64     38.54 o 
   5   0   4     9390.13     9156.26    110.62 o 
   6   0   4     1780.84     1738.96     22.37 o 
   7   0   4     1465.09     1453.99     19.83 o 
   8   0   4      173.06      224.06      7.21 o 
   9   0   4       65.46       63.62      4.69 o 
  10   0   4      569.00      609.05     11.74 o 
  11   0   4        3.19        2.02      2.31 o 
  12   0   4     2300.02     2303.81     31.71 o 
  13   0   4       27.37       33.59      4.47 o 
  14   0   4       96.45       89.49      7.90 o 
  15   0   4     2565.84     2586.30     48.12 o 
  16   0   4      114.10      121.82     19.24 o 
  17   0   4       18.48       31.12      7.45 o 
  18   0   4        0.09        2.40      7.52 o 
 -20   1   4      193.71      214.18     10.76 o 
 -19   1   4       35.17       35.53      5.32 o 
 -18   1   4       49.50       43.82      4.56 o 
 -17   1   4       22.96       23.74      3.65 o 
 -16   1   4       69.19       60.05      4.71 o 
 -15   1   4      171.99      174.09     10.76 o 
 -14   1   4      633.40      567.03     11.32 o 
 -13   1   4     1010.23      967.89     14.05 o 
 -12   1   4      277.70      254.86      9.16 o 
 -11   1   4     1890.46     1869.15     23.10 o 
 -10   1   4      678.45      673.94     19.03 o 
  -9   1   4      408.90      485.53      8.79 o 
  -8   1   4     2454.54     2516.62     30.24 o 
  -7   1   4      418.79      436.89     13.40 o 
  -6   1   4     5402.06     5280.19     54.37 o 
  -5   1   4     4509.52     4565.29     56.66 o 
  -4   1   4      343.32      337.09      5.04 o 
  -3   1   4     4556.20     4461.74     38.44 o 
  -2   1   4     3295.36     3476.50     35.02 o 
  -1   1   4     5656.70     5698.13     65.88 o 
   0   1   4      588.48      581.98      7.58 o 
   1   1   4     6630.74     6655.02     72.43 o 
   2   1   4     2586.70     2523.91     28.70 o 
   3   1   4      171.57      163.00      2.84 o 
   4   1   4      146.99      121.68      3.14 o 
   5   1   4      168.18      166.87      3.18 o 
   6   1   4        0.64       -0.29      0.98 o 
   7   1   4      398.88      409.23      5.86 o 
   8   1   4      778.31      796.02      9.85 o 
   9   1   4      309.56      285.41      5.58 o 
  10   1   4      147.83      145.24      4.47 o 
  11   1   4        0.18        0.97      1.72 o 
  12   1   4      217.33      209.49      7.40 o 
  13   1   4       10.35       11.33      4.50 o 
  14   1   4     1118.14     1132.11     17.14 o 
  15   1   4      176.07      171.31      7.43 o 
  16   1   4       47.45       42.38      4.59 o 
  17   1   4       36.79       31.04      4.89 o 
  18   1   4       68.46       69.36     10.45 o 
 -20   2   4       74.91       67.06      6.63 o 
 -19   2   4       31.69       25.23      4.19 o 
 -18   2   4      203.88      230.29      8.58 o 
 -17   2   4       13.43       11.36      3.17 o 
 -16   2   4       71.31       70.17      4.59 o 
 -15   2   4        3.73        6.07      2.48 o 
 -14   2   4       12.90       11.02      2.37 o 
 -13   2   4      658.00      647.41     10.79 o 
 -12   2   4      822.69      803.35     12.04 o 
 -11   2   4       71.92       54.18      3.35 o 
 -10   2   4      431.93      409.21      8.84 o 
  -9   2   4      473.61      507.59      7.92 o 
  -8   2   4      393.42      379.68      6.28 o 
  -7   2   4      855.90      914.40     11.73 o 
  -6   2   4     2088.21     2220.78     22.35 o 
  -5   2   4      300.84      346.84      5.60 o 
  -4   2   4      632.89      691.60     14.23 o 
  -1   2   4       11.75       13.28      4.16 o 
   0   2   4      504.11      586.97      8.39 o 
   1   2   4       24.20       26.99      2.79 o 
   2   2   4     4838.08     5024.88     52.24 o 
   3   2   4       28.42       45.97      1.80 o 
   4   2   4       38.41       48.96      3.18 o 
   5   2   4       50.24       44.10      2.11 o 
   6   2   4      341.57      408.28      7.00 o 
   7   2   4       70.35       72.85      2.83 o 
   8   2   4      351.08      342.78      5.97 o 
   9   2   4        0.00       -0.17      1.52 o 
  10   2   4      803.72      768.11     10.90 o 
  11   2   4       69.17       68.17      3.86 o 
  12   2   4       91.33       82.53      5.38 o 
  13   2   4      401.92      394.48     11.33 o 
  14   2   4      166.75      175.41      7.88 o 
  15   2   4      173.27      174.98      8.18 o 
  16   2   4      202.28      195.09      8.86 o 
  17   2   4        4.33        2.22      3.35 o 
 -19   3   4      281.86      347.38     15.24 o 
 -18   3   4       54.42       52.18      4.84 o 
 -17   3   4      101.38      106.23      5.93 o 
 -16   3   4        0.29       -1.54      2.33 o 
 -15   3   4       45.82       35.15      3.57 o 
 -14   3   4      309.92      262.51      7.29 o 
 -13   3   4      116.81      109.08      4.80 o 
 -12   3   4      179.38      162.09      9.61 o 
 -11   3   4       34.81       38.71      4.48 o 
 -10   3   4      170.56      160.25      6.31 o 
  -9   3   4       32.84       27.79      3.95 o 
  -8   3   4        5.39        2.88      1.85 o 
  -7   3   4       20.80       18.07      2.38 o 
  -6   3   4      248.67      219.84      7.33 o 
  -5   3   4      107.27      130.03      6.18 o 
  -4   3   4      340.26      308.01      9.29 o 
  -3   3   4       25.93       13.56      1.89 o 
  -2   3   4     1840.39     1778.13     26.32 o 
  -1   3   4     3406.34     3461.60     46.88 o 
   0   3   4       16.17        6.84      1.20 o 
   1   3   4       18.70       33.50      2.35 o 
   2   3   4        2.80        1.61      1.08 o 
   3   3   4      405.45      443.02      7.57 o 
   4   3   4       25.31       19.12      2.50 o 
   5   3   4      385.51      404.18      8.40 o 
   6   3   4       87.75       80.45      4.35 o 
   7   3   4      514.76      508.41     10.91 o 
   8   3   4     1135.19     1126.05     15.30 o 
   9   3   4       11.62       15.26      3.42 o 
  10   3   4      583.50      566.73     19.97 o 
  11   3   4      118.20      119.41      5.50 o 
  12   3   4      194.02      194.78      7.29 o 
  13   3   4      337.43      338.16      9.47 o 
  14   3   4        1.85        0.69      3.04 o 
  15   3   4      143.84      148.72      7.71 o 
  16   3   4        2.03       -0.47      3.33 o 
  17   3   4       23.90        9.06      9.54 o 
 -18   4   4       16.09        9.10      4.66 o 
 -17   4   4       31.55       30.89      5.34 o 
 -16   4   4       27.26       39.54      5.34 o 
 -15   4   4        2.58        3.21      4.49 o 
 -14   4   4       34.73       40.64      4.88 o 
 -13   4   4      465.37      511.78     20.14 o 
 -12   4   4       86.10       89.93      6.99 o 
 -11   4   4        0.04        6.42      3.04 o 
 -10   4   4        3.23       -0.82      2.60 o 
  -9   4   4     4283.63     4152.01     59.51 o 
  -8   4   4        2.22        4.18      2.95 o 
  -7   4   4      239.23      244.36      9.71 o 
  -6   4   4       23.72       15.23      3.50 o 
  -5   4   4      276.64      283.09     10.00 o 
  -4   4   4     2417.34     2429.29     42.33 o 
  -3   4   4      457.92      468.82     19.17 o 
  -2   4   4      416.98      452.34     10.48 o 
  -1   4   4      656.28      669.91     13.36 o 
   0   4   4       11.81        9.85      1.76 o 
   1   4   4      307.59      302.26      7.02 o 
   2   4   4     1593.44     1448.40     97.46 o 
   3   4   4       15.39       17.95      3.20 o 
   5   4   4      327.14      345.25     11.95 o 
   6   4   4      135.05      146.09      7.05 o 
   7   4   4       31.97       40.36      7.51 o 
   8   4   4      414.94      390.74     16.85 o 
   9   4   4       30.38       17.77      4.98 o 
  10   4   4      136.42      126.62     10.99 o 
  11   4   4      314.44      295.33     11.87 o 
  12   4   4       18.76       19.54      4.33 o 
  13   4   4      216.97      216.65     10.61 o 
  14   4   4       56.21       57.45     10.19 o 
  15   4   4      283.63      310.50     13.26 o 
  16   4   4       47.60       49.71     10.32 o 
 -17   5   4        1.68        0.77      5.65 o 
 -16   5   4        0.26       -3.44      4.40 o 
 -15   5   4      170.75      190.98     15.19 o 
 -14   5   4       38.67       36.19      5.77 o 
 -13   5   4       49.51       70.89      8.19 o 
 -12   5   4      385.74      387.76     13.04 o 
 -11   5   4      232.95      263.82     10.76 o 
 -10   5   4       94.44       82.34      7.46 o 
  -9   5   4      434.96      399.27     14.32 o 
  -8   5   4       89.56       70.98      6.89 o 
  -7   5   4        0.32       -2.07      2.53 o 
  -6   5   4      268.30      286.60     11.24 o 
  -5   5   4      326.14      302.85     11.27 o 
  -4   5   4     2068.21     1990.28     37.65 o 
  -3   5   4       84.67       76.55      5.45 o 
  -2   5   4       87.53       99.07      6.01 o 
  -1   5   4      317.72      342.06      9.67 o 
   0   5   4      702.56      660.43     14.48 o 
   1   5   4       26.63       23.26      3.32 o 
   2   5   4      211.33      220.24      6.72 o 
   3   5   4      278.80      274.64      8.62 o 
   4   5   4      261.63      262.02      8.58 o 
   5   5   4      418.57      431.15     13.67 o 
   6   5   4      901.86      910.38     26.65 o 
   7   5   4       97.35       83.40      8.64 o 
   8   5   4      405.94      404.48     22.73 o 
   9   5   4       25.04       19.53      9.09 o 
  10   5   4      123.54      169.54     20.77 o 
  11   5   4       42.07       40.51     12.60 o 
  12   5   4       67.91       78.72     16.59 o 
  13   5   4        3.80       17.99      7.53 o 
  14   5   4        2.17        6.94      7.51 o 
  15   5   4        1.62        5.07     13.41 o 
 -15   6   4       85.14       90.45     10.43 o 
 -14   6   4      133.32      162.68     10.97 o 
 -13   6   4       54.09       53.02      6.73 o 
 -12   6   4       72.30       72.94      7.25 o 
 -11   6   4      131.82      143.01     16.87 o 
 -10   6   4        2.14        0.62      3.22 o 
  -9   6   4       12.05       13.05      4.86 o 
  -8   6   4       73.24       49.79      6.44 o 
  -7   6   4       64.63       80.82     13.70 o 
  -6   6   4      463.21      448.91     15.33 o 
  -5   6   4      222.26      194.70     10.72 o 
  -4   6   4       21.89       22.50      4.42 o 
  -3   6   4       19.38       19.00      4.21 o 
  -2   6   4      150.11      142.03      7.96 o 
  -1   6   4      502.25      493.06     11.80 o 
   0   6   4      105.82      102.52      8.83 o 
   1   6   4      908.40      920.14     19.38 o 
   2   6   4      690.14      684.20     16.04 o 
   3   6   4        4.71        3.33      4.37 o 
   4   6   4      303.26      311.41     16.07 o 
   5   6   4        5.97        8.30      4.83 o 
   6   6   4      188.02      188.38     21.44 o 
   7   6   4       36.18       52.19     12.27 o 
   8   6   4      266.82      266.75     23.15 o 
   9   6   4       44.37       49.67     12.92 o 
  10   6   4       20.75       41.63     12.77 o 
  11   6   4        4.49        1.44      9.46 o 
  12   6   4       48.34       29.39     13.16 o 
  13   6   4        0.67       11.76      7.94 o 
 -13   7   4        4.92        2.09      6.55 o 
 -12   7   4       85.58       86.01     15.83 o 
 -11   7   4      336.35      378.43     21.49 o 
 -10   7   4        0.27       -0.35      4.50 o 
  -9   7   4      671.62      741.07     22.85 o 
  -8   7   4       75.41       74.80      8.41 o 
  -7   7   4       93.84      127.68     12.27 o 
  -6   7   4        0.18        0.82      3.91 o 
  -5   7   4        9.15        6.85      4.05 o 
  -4   7   4       23.67       17.88      4.84 o 
  -3   7   4       72.60       59.95      6.96 o 
  -2   7   4      206.93      227.50      9.00 o 
  -1   7   4       18.46       24.22      4.06 o 
   0   7   4       25.39       18.37      4.01 o 
   1   7   4       80.42       87.71     19.90 o 
   2   7   4       47.52       52.34      8.62 o 
   3   7   4      168.16      161.51     14.32 o 
   4   7   4       50.81       46.07      8.44 o 
   5   7   4        0.46        2.53      4.65 o 
   6   7   4       79.06       81.90     15.24 o 
   7   7   4       12.95       15.87      8.71 o 
   8   7   4        2.19       10.23      8.62 o 
   9   7   4       23.35       19.51     10.17 o 
  10   7   4       12.02        4.52      9.55 o 
  11   7   4       63.20       69.52     17.01 o 
 -10   8   4       46.70       42.72     14.00 o 
  -9   8   4        0.09        6.08      6.82 o 
  -8   8   4      125.43      168.02     12.70 o 
  -7   8   4       20.68       37.87      6.93 o 
  -6   8   4       62.29       78.47      8.84 o 
  -5   8   4        2.64        4.94      4.23 o 
  -4   8   4        2.05        4.55      3.49 o 
  -3   8   4       18.05       21.14      7.21 o 
  -2   8   4       19.93       24.38      5.87 o 
  -1   8   4        0.13       -3.66      4.46 o 
   0   8   4        3.47       10.44      7.29 o 
   1   8   4      146.08      160.33     19.42 o 
   2   8   4       23.39       17.47      7.76 o 
   3   8   4      576.73      590.69     25.87 o 
   4   8   4      413.70      452.93     22.82 o 
   5   8   4       20.42       19.56     10.22 o 
   6   8   4       54.00       52.42     13.90 o 
   7   8   4       38.55       48.24     13.37 o 
   8   8   4      146.94      190.84     24.72 o 
  -5   9   4       56.71       83.29     12.15 o 
  -4   9   4       12.84       11.48      6.83 o 
  -3   9   4       83.94      102.88     13.51 o 
  -2   9   4       18.89       18.24      8.00 o 
  -1   9   4      115.39       94.95     29.97 o 
   0   9   4       41.38       33.63     13.87 o 
   1   9   4       16.90       20.85     11.03 o 
   2   9   4        0.32        1.12      5.68 o 
   3   9   4        6.66        9.42      6.44 o 
 -20   1   5      106.21      103.37      6.79 o 
 -19   1   5        7.65        7.25      3.39 o 
 -18   1   5      245.64      248.21     12.21 o 
 -17   1   5      119.71      125.78      6.54 o 
 -16   1   5       70.77       73.32      5.34 o 
 -15   1   5       12.84        9.22      3.10 o 
 -14   1   5       17.49        8.49      2.69 o 
 -13   1   5     1251.96     1229.37     18.06 o 
 -12   1   5     1703.74     1535.14     20.76 o 
 -11   1   5      566.92      548.52     10.33 o 
 -10   1   5     2360.85     2241.95     28.34 o 
  -9   1   5       27.30       37.40      2.43 o 
  -8   1   5        0.26        2.38      1.27 o 
  -7   1   5      189.08      173.89      5.43 o 
  -6   1   5        0.70        5.04      1.39 o 
  -5   1   5       64.80       56.41      2.58 o 
  -4   1   5      257.68      264.17      4.51 o 
  -3   1   5     1756.03     1746.76     17.18 o 
  -2   1   5      134.31      172.26      3.15 o 
  -1   1   5    34042.00    32944.71    377.93 o 
   0   1   5     1016.45     1101.32     11.87 o 
   1   1   5     2227.75     2301.73     29.04 o 
   2   1   5     4834.13     4969.14     55.01 o 
   3   1   5     3569.35     3603.31     34.56 o 
   4   1   5       17.68       34.22      1.79 o 
   5   1   5      309.55      331.17      5.26 o 
   6   1   5      211.85      214.97      4.20 o 
   7   1   5      741.51      712.13      8.60 o 
   8   1   5       44.95       42.67      2.32 o 
   9   1   5       12.27       14.59      2.00 o 
  10   1   5      768.15      771.20     10.46 o 
  11   1   5      391.47      404.16      7.41 o 
  12   1   5      135.86      143.30      7.40 o 
  13   1   5      100.37       93.06      5.32 o 
  14   1   5     1079.37     1103.47     17.90 o 
  15   1   5       19.74       26.20      3.82 o 
  16   1   5      130.84      139.27      7.18 o 
  17   1   5        1.80        2.83      3.97 o 
 -20   2   5      338.57      348.70     18.62 o 
 -19   2   5      198.49      219.74      9.60 o 
 -18   2   5       15.08       13.71      3.48 o 
 -17   2   5        9.07        8.80      5.33 o 
 -16   2   5       30.36       30.68      3.70 o 
 -15   2   5      809.62      823.10     13.33 o 
 -14   2   5      327.52      298.59      7.24 o 
 -13   2   5       35.87       21.10      2.66 o 
 -12   2   5      147.19      136.66      7.45 o 
 -11   2   5      200.88      193.81      5.34 o 
 -10   2   5     2288.73     2210.84     31.39 o 
  -9   2   5      300.99      268.35      5.41 o 
  -8   2   5      153.23      179.21      4.12 o 
  -7   2   5      358.37      419.37      6.34 o 
  -6   2   5     3306.24     3376.62     30.39 o 
  -5   2   5      568.50      529.87      9.65 o 
  -4   2   5     6251.33     6173.95    110.49 o 
  -2   2   5        3.73        1.62      1.19 o 
  -1   2   5     2268.82     2320.73     36.64 o 
   0   2   5       65.25      101.93      8.37 o 
   1   2   5     3013.96     3120.90     32.75 o 
   2   2   5     3303.37     3429.03     30.72 o 
   3   2   5     2006.24     2121.17     21.75 o 
   4   2   5     3034.04     3140.66     36.71 o 
   5   2   5      325.17      297.14      5.07 o 
   6   2   5       94.72       64.16      2.80 o 
   7   2   5     2471.42     2463.98     24.44 o 
   8   2   5       92.43       86.88      3.42 o 
   9   2   5       13.23       14.54      1.95 o 
  10   2   5      101.40       95.22      4.10 o 
  11   2   5      355.59      350.93      7.80 o 
  12   2   5      401.41      420.78     10.58 o 
  13   2   5        8.86        5.20      3.15 o 
  14   2   5      137.33      119.64      8.48 o 
  15   2   5        0.20       -2.03      3.18 o 
  16   2   5      245.44      238.21     11.53 o 
  17   2   5       28.54       21.63      4.75 o 
 -19   3   5        6.02        8.05      5.22 o 
 -18   3   5        7.42        8.89      4.80 o 
 -17   3   5      252.82      270.73      8.23 o 
 -16   3   5       44.53       48.87      4.13 o 
 -15   3   5      117.22      111.69      5.36 o 
 -14   3   5      127.44      117.06      5.24 o 
 -13   3   5       16.68       27.41      2.95 o 
 -12   3   5      493.73      491.27     12.82 o 
 -11   3   5     2179.59     2085.84     25.63 o 
 -10   3   5      558.49      556.61     14.32 o 
  -9   3   5       12.78       10.17      2.53 o 
  -8   3   5      777.35      736.90     12.93 o 
  -7   3   5        2.66        2.66      1.77 o 
  -6   3   5     1634.60     1673.43     22.44 o 
  -5   3   5      820.60      792.87     13.98 o 
  -4   3   5     2575.94     2813.65     39.35 o 
  -3   3   5     2163.85     2281.34     32.76 o 
  -2   3   5     3130.11     3146.24     43.40 o 
  -1   3   5       25.30       18.53      2.48 o 
   0   3   5      140.97      158.96      5.00 o 
   1   3   5      110.09      149.57      3.71 o 
   2   3   5       21.11        7.78      1.51 o 
   3   3   5       30.50       41.22      2.38 o 
   4   3   5     1642.68     1668.17     22.64 o 
   5   3   5        1.09        2.88      1.44 o 
   6   3   5        6.90        4.60      2.84 o 
   7   3   5       45.04       37.68      2.60 o 
   8   3   5       18.17       21.15      2.76 o 
   9   3   5     2233.14     2133.45     32.22 o 
  10   3   5        0.66       -2.13      3.76 o 
  11   3   5       13.86       14.27      2.78 o 
  12   3   5      497.11      470.72     10.96 o 
  13   3   5        0.58        6.58      3.18 o 
  14   3   5        1.20       -2.85      2.85 o 
  15   3   5       28.18       25.09      5.06 o 
  16   3   5        0.17        4.94      3.58 o 
 -18   4   5       32.19       20.19      5.01 o 
 -17   4   5        0.13        0.74      3.93 o 
 -16   4   5       28.48       17.34      4.37 o 
 -15   4   5        0.59        0.50      3.43 o 
 -14   4   5       55.20       44.28      5.83 o 
 -13   4   5      157.44      163.96      9.54 o 
 -12   4   5      673.73      668.50     18.46 o 
 -11   4   5       55.51       47.07      5.18 o 
 -10   4   5       11.10       17.21      3.64 o 
  -9   4   5       40.06       52.81      5.00 o 
  -8   4   5       23.31       32.35      4.68 o 
  -7   4   5       29.79       38.04      4.93 o 
  -6   4   5        0.77        0.85      2.34 o 
  -5   4   5      808.97      772.62     30.64 o 
  -4   4   5      572.38      581.56     15.20 o 
  -3   4   5        3.38        9.93      3.16 o 
  -2   4   5      197.33      231.34      7.10 o 
  -1   4   5       87.76      102.05      6.47 o 
   0   4   5       43.84       47.85      2.81 o 
   1   4   5        9.73        6.45      2.56 o 
   3   4   5       16.82        2.51      2.34 o 
   4   4   5       28.35       27.28      4.89 o 
   5   4   5      235.64      247.57      8.33 o 
   6   4   5      392.54      405.00     12.83 o 
   7   4   5      460.05      506.27     17.67 o 
   8   4   5     1112.51     1076.55     61.93 o 
   9   4   5      520.89      461.15     17.84 o 
  10   4   5        0.41       -0.55      3.11 o 
  11   4   5       21.07       17.97      6.69 o 
  12   4   5       61.88       65.29      6.46 o 
  13   4   5       64.95       53.23      6.16 o 
  14   4   5       63.93       74.30      8.86 o 
  15   4   5        0.78       -6.90      6.90 o 
  16   4   5        5.92       11.83      7.96 o 
 -17   5   5       17.46        8.35      5.19 o 
 -16   5   5        4.91        4.16      4.90 o 
 -15   5   5        4.64       14.13      4.91 o 
 -14   5   5       79.71       58.47      6.84 o 
 -13   5   5      178.46      190.60     10.72 o 
 -12   5   5      289.80      303.77     11.53 o 
 -11   5   5      111.52       92.39      7.31 o 
 -10   5   5      300.58      292.68     10.59 o 
  -9   5   5       32.22       44.83      5.05 o 
  -8   5   5     1251.76     1126.98     26.33 o 
  -7   5   5       20.93       14.26      4.09 o 
  -6   5   5       63.68       60.70      6.24 o 
  -5   5   5        0.08        1.30      2.57 o 
  -4   5   5       18.16       21.54      7.58 o 
  -3   5   5      422.95      414.34     13.15 o 
  -2   5   5      830.84      781.10     16.12 o 
  -1   5   5        0.37        0.87      2.18 o 
   0   5   5      168.77      161.11      8.28 o 
   1   5   5      858.46      827.90     17.45 o 
   2   5   5      261.53      243.58      7.97 o 
   3   5   5      166.13      159.32      8.48 o 
   4   5   5       98.61      126.71     11.04 o 
   5   5   5      343.20      306.86     15.20 o 
   6   5   5     1127.78     1144.77     48.02 o 
   7   5   5       48.99       27.04      9.50 o 
   8   5   5       70.93       97.84     15.28 o 
   9   5   5      112.92      113.78     17.16 o 
  10   5   5       69.12       54.87     13.51 o 
  11   5   5        0.09        2.19      9.15 o 
  12   5   5       32.98       52.90     14.83 o 
  13   5   5      182.71      213.83     29.95 o 
  14   5   5       10.53        7.97      7.61 o 
 -16   6   5        0.16        5.89      8.16 o 
 -15   6   5      250.96      264.03     16.72 o 
 -14   6   5       48.07       60.37      8.88 o 
 -13   6   5        1.02        3.37      4.50 o 
 -12   6   5        0.01       -3.63      4.07 o 
 -11   6   5       17.94        8.28      4.83 o 
 -10   6   5      365.27      352.13     14.93 o 
  -9   6   5       68.67       69.81      8.92 o 
  -8   6   5       15.76       18.85      4.92 o 
  -7   6   5      540.62      473.20     16.22 o 
  -6   6   5        2.40        5.05      3.38 o 
  -5   6   5      302.89      284.95     16.60 o 
  -4   6   5        1.89       -2.16      2.70 o 
  -3   6   5       17.36       15.22      3.86 o 
  -2   6   5        7.91       12.26      3.01 o 
  -1   6   5      278.50      270.75      8.56 o 
   0   6   5      121.83      130.85      7.53 o 
   1   6   5       48.10       71.61      5.84 o 
   2   6   5       57.85       61.22     12.10 o 
   3   6   5      506.03      471.43     20.21 o 
   4   6   5     1264.33     1238.27     36.67 o 
   5   6   5       46.99       41.44     14.12 o 
   6   6   5      356.25      353.11     25.92 o 
   7   6   5       56.92       53.14     12.77 o 
   8   6   5        0.21        2.85      6.70 o 
   9   6   5      119.83      121.44     19.05 o 
  10   6   5       51.43       57.48     14.21 o 
  11   6   5       89.40      100.63     18.46 o 
  12   6   5       62.04       56.85     15.85 o 
  13   6   5       12.26        1.71     11.22 o 
 -13   7   5       37.19       43.63      8.26 o 
 -12   7   5       21.94       17.58      6.15 o 
 -11   7   5       57.02       62.07      8.37 o 
 -10   7   5       45.18       44.86      7.52 o 
  -9   7   5        5.02        5.66      4.66 o 
  -8   7   5       54.79       66.83      8.02 o 
  -7   7   5       13.56       15.49      4.86 o 
  -6   7   5       43.67       62.39      7.41 o 
  -5   7   5       12.46        9.99      4.21 o 
  -4   7   5       17.70        5.96      6.10 o 
  -3   7   5        4.19        3.55      3.50 o 
  -2   7   5        4.85        4.17      3.18 o 
  -1   7   5      123.05      134.36      9.83 o 
   0   7   5       17.37       22.29      7.99 o 
   1   7   5      596.13      564.75     23.80 o 
   2   7   5        0.27        7.12      5.26 o 
   3   7   5        0.01       -0.69      4.48 o 
   4   7   5      405.29      331.15     18.05 o 
   5   7   5      167.84      190.36     16.01 o 
   6   7   5        0.06        5.54      6.99 o 
   7   7   5       32.43       27.65     10.14 o 
   8   7   5        0.85       14.11      8.26 o 
   9   7   5        0.51        7.98      8.35 o 
  10   7   5      119.92      113.47     19.96 o 
  11   7   5       68.93       40.45     14.12 o 
 -10   8   5        1.18        0.23      5.15 o 
  -9   8   5      227.57      262.09     16.37 o 
  -8   8   5       26.24       31.22      6.76 o 
  -7   8   5        7.17       15.42      6.45 o 
  -6   8   5        3.98        1.33      4.40 o 
  -5   8   5       55.61       50.87      7.03 o 
  -4   8   5       19.03       18.52      4.81 o 
  -3   8   5       17.09       22.27      7.30 o 
  -2   8   5        6.79       12.90      6.16 o 
  -1   8   5        7.03        5.69      9.31 o 
   0   8   5       21.33       17.23      7.02 o 
   1   8   5       96.65      102.45     12.89 o 
   2   8   5       29.30       15.65      7.15 o 
   3   8   5       15.69       30.58      8.34 o 
   4   8   5        0.03       18.48      6.94 o 
   5   8   5       29.67       44.33     13.25 o 
   6   8   5       29.41       60.87     14.05 o 
   7   8   5       15.09       13.24      8.66 o 
   8   8   5        1.66       27.67     11.18 o 
  -5   9   5        0.08        7.31      6.63 o 
  -4   9   5       37.90       37.34     10.77 o 
  -3   9   5       29.60       30.47      8.82 o 
  -2   9   5        5.88        5.55      6.63 o 
  -1   9   5      111.95      114.88     14.10 o 
   0   9   5       60.44       70.81     11.77 o 
   1   9   5       12.57       18.11      7.35 o 
   2   9   5       95.02      101.34     13.37 o 
 -20   0   6        7.17        4.69      6.44 o 
 -19   0   6      138.90      155.63     10.98 o 
 -18   0   6      337.77      374.22     16.10 o 
 -17   0   6       15.24       11.00      4.20 o 
 -16   0   6       58.42       67.78      6.84 o 
 -15   0   6      854.45      844.28     41.49 o 
 -14   0   6      838.38      824.90     20.06 o 
 -13   0   6        0.79       -1.32      2.64 o 
 -12   0   6      328.77      322.34     10.79 o 
 -11   0   6     3421.32     3290.33     63.72 o 
 -10   0   6        0.16        2.73      3.10 o 
  -9   0   6     1329.77     1364.74     29.36 o 
  -8   0   6     2148.69     2467.73     39.48 o 
  -7   0   6     1081.29     1184.50     21.05 o 
  -6   0   6     2733.54     2876.30     43.93 o 
  -5   0   6      867.78      873.83     15.55 o 
  -4   0   6     3873.76     3859.64     56.28 o 
  -3   0   6      207.64      236.80      6.47 o 
  -2   0   6       27.15       35.22      2.27 o 
  -1   0   6    10969.03    11596.27    161.61 o 
   0   0   6      727.09      780.71     12.89 o 
   1   0   6     3285.51     3593.24     44.65 o 
   2   0   6     8590.30     9227.20    111.39 o 
   3   0   6      293.28      334.26      7.50 o 
   4   0   6       48.93       32.96      3.24 o 
   5   0   6      792.64      743.02     14.52 o 
   6   0   6     2865.02     2928.42     42.02 o 
   7   0   6      357.66      314.89      8.42 o 
   8   0   6       77.85       88.30      5.37 o 
   9   0   6       11.08       15.20      2.78 o 
  10   0   6       64.80       57.36      6.23 o 
  11   0   6       25.98       26.13      4.31 o 
  12   0   6      557.67      546.49     12.05 o 
  13   0   6      133.67      135.95      6.93 o 
  14   0   6      527.85      504.54     14.94 o 
  15   0   6      212.71      223.80     14.01 o 
  16   0   6       18.52       11.57      6.14 o 
  17   0   6      436.66      495.11     21.29 o 
 -20   1   6        1.33        2.35      3.20 o 
 -19   1   6        4.48        2.21      3.04 o 
 -18   1   6       43.54       51.35      4.67 o 
 -17   1   6        0.03       -0.83      2.49 o 
 -16   1   6       26.27       31.55      3.65 o 
 -15   1   6       35.62       24.93      3.22 o 
 -14   1   6      175.44      162.91      7.87 o 
 -13   1   6        8.13        6.29      2.29 o 
 -12   1   6        0.33       -1.73      1.73 o 
 -11   1   6     2126.96     2035.94     29.99 o 
 -10   1   6      258.77      260.31      7.09 o 
  -9   1   6       26.16       18.90      2.05 o 
  -8   1   6      371.68      343.67      6.50 o 
  -7   1   6      505.86      569.40     10.72 o 
  -6   1   6     3564.28     3774.83     44.21 o 
  -5   1   6      687.66      711.40     10.55 o 
  -4   1   6      318.12      365.57      6.32 o 
  -3   1   6      936.61      978.93     12.77 o 
  -2   1   6      222.67      215.07      3.25 o 
  -1   1   6    14844.53    15203.66    163.54 o 
   0   1   6     6534.39     6912.56     95.80 o 
   1   1   6     1172.47     1213.66     19.03 o 
   2   1   6      915.99     1141.48     39.22 o 
   3   1   6       10.40       18.20      1.61 o 
   4   1   6     1643.75     1657.75     17.33 o 
   5   1   6      353.50      393.41      5.74 o 
   6   1   6      122.07      133.31      4.47 o 
   7   1   6       30.59       47.05      2.39 o 
   8   1   6      240.96      271.57      4.92 o 
   9   1   6      968.21      949.68     10.93 o 
  10   1   6       12.47        9.86      2.05 o 
  11   1   6       36.88       32.35      2.79 o 
  12   1   6      194.87      179.51      6.07 o 
  13   1   6       32.31       33.81      3.66 o 
  14   1   6       30.79       29.45      3.96 o 
  15   1   6        3.90        2.20      2.98 o 
  16   1   6      461.45      464.33     12.73 o 
  17   1   6       23.07       27.43      4.62 o 
 -20   2   6       31.53       25.84      4.62 o 
 -19   2   6       86.62       90.10      6.12 o 
 -18   2   6        0.01        1.33      2.77 o 
 -17   2   6       29.35       20.90      3.49 o 
 -16   2   6       23.25       23.40      3.78 o 
 -15   2   6        1.27       -2.01      2.15 o 
 -14   2   6      454.31      421.53      8.66 o 
 -13   2   6     1605.47     1407.66     18.20 o 
 -12   2   6      303.90      253.82      6.19 o 
 -11   2   6     1033.46      953.74     13.83 o 
 -10   2   6       70.89       49.87      3.12 o 
  -9   2   6       69.12       80.55      3.45 o 
  -8   2   6       69.91       61.61      2.88 o 
  -7   2   6       93.04       83.99      3.59 o 
  -6   2   6        9.76        8.62      1.42 o 
  -5   2   6     1939.31     2049.74     27.10 o 
  -4   2   6       59.41       40.92      2.88 o 
  -3   2   6     1743.31     1894.41     26.51 o 
  -2   2   6      597.15      615.79     10.99 o 
  -1   2   6       24.20       29.30      2.69 o 
   0   2   6       51.69       58.82      3.10 o 
   1   2   6     1315.29     1503.83     18.24 o 
   2   2   6        0.00        0.70      0.76 o 
   3   2   6      154.18      127.32      2.91 o 
   4   2   6     2819.75     2905.92     31.04 o 
   5   2   6        0.06       -0.23      1.03 o 
   6   2   6     1000.01      966.87     12.04 o 
   7   2   6      420.18      445.55     10.27 o 
   8   2   6        9.91        9.22      1.75 o 
   9   2   6       12.59       12.77      2.16 o 
  10   2   6        5.18        5.48      2.08 o 
  11   2   6       57.95       57.12      4.29 o 
  12   2   6        5.22        3.36      2.65 o 
  13   2   6        0.13        0.36      3.08 o 
  14   2   6      143.73      140.94      7.66 o 
  15   2   6       13.31        8.46      3.79 o 
  16   2   6        0.60        0.98      3.98 o 
  17   2   6       11.78       10.28      4.13 o 
 -19   3   6      149.85      145.49     11.09 o 
 -18   3   6      565.65      605.25     18.49 o 
 -17   3   6       31.19       23.92      5.63 o 
 -16   3   6       13.71       12.51      3.45 o 
 -15   3   6       20.51       17.77      2.94 o 
 -14   3   6      499.32      461.05      9.67 o 
 -13   3   6      573.08      536.61     10.18 o 
 -12   3   6     1383.27     1348.34     18.64 o 
 -11   3   6        1.01        1.34      2.44 o 
 -10   3   6      301.69      279.40      9.11 o 
  -9   3   6      414.53      395.03      9.71 o 
  -8   3   6       15.43        8.16      2.25 o 
  -7   3   6      307.11      328.76      7.57 o 
  -6   3   6       20.70       24.00      1.92 o 
  -5   3   6      386.29      411.46      8.77 o 
  -4   3   6      356.17      364.60      7.20 o 
  -3   3   6      427.78      464.03     11.04 o 
  -2   3   6      573.99      559.85     15.44 o 
  -1   3   6       13.43        6.88      1.69 o 
   0   3   6       28.24       39.78      2.03 o 
   1   3   6      266.01      219.74      4.45 o 
   2   3   6       25.36       13.18      1.29 o 
   3   3   6      729.02      720.04     10.48 o 
   4   3   6      172.57      196.30      7.88 o 
   5   3   6      187.27      175.73      5.01 o 
   6   3   6      185.02      213.96     10.30 o 
   7   3   6       21.97       29.46      2.51 o 
   8   3   6      728.05      717.23     12.53 o 
   9   3   6      506.25      483.04     11.02 o 
  10   3   6        5.01        2.22      2.19 o 
  11   3   6       28.40       20.01      3.16 o 
  12   3   6      985.33      978.87     17.51 o 
  13   3   6       76.13       90.56      5.84 o 
  14   3   6        1.98        6.10      3.32 o 
  15   3   6       71.00       74.67      5.91 o 
  16   3   6        4.06        2.64      5.51 o 
 -18   4   6       46.98       50.66      6.78 o 
 -17   4   6       11.47        5.48      4.14 o 
 -16   4   6       37.35       30.69      4.90 o 
 -15   4   6      721.14      756.47     16.91 o 
 -14   4   6       50.60       64.32      6.68 o 
 -13   4   6       51.68       49.24      7.01 o 
 -12   4   6      712.95      623.57     16.14 o 
 -11   4   6      344.90      287.76     10.34 o 
 -10   4   6     1308.73     1290.96     24.28 o 
  -9   4   6       14.91       10.66      3.13 o 
  -8   4   6      465.17      418.48     11.34 o 
  -7   4   6       25.90       25.08      3.55 o 
  -6   4   6      504.92      475.33     20.82 o 
  -5   4   6      396.89      411.44     12.57 o 
  -4   4   6     2199.72     2181.72     39.06 o 
  -3   4   6      321.32      309.53      8.40 o 
  -2   4   6      742.71      726.75     14.38 o 
  -1   4   6     1281.51     1360.46     21.78 o 
   0   4   6        3.42       15.52      2.82 o 
   1   4   6     1561.16      886.41     28.67 o 
   2   4   6      554.11      533.01     10.33 o 
   3   4   6       36.75       34.26      4.44 o 
   4   4   6        0.44       -1.41      1.80 o 
   5   4   6      476.80      479.17     12.10 o 
   6   4   6       57.13       49.97      5.60 o 
   7   4   6      199.17      196.49      9.49 o 
   8   4   6        0.21        0.20      3.29 o 
   9   4   6        7.77        6.33      4.12 o 
  10   4   6      136.37      130.98      8.89 o 
  11   4   6        3.54       11.87      5.73 o 
  12   4   6        6.03       13.67      5.21 o 
  13   4   6      227.09      236.43     13.20 o 
  14   4   6        3.54        7.77      6.24 o 
  15   4   6        9.84        7.16      7.42 o 
 -17   5   6       29.43       26.80      6.47 o 
 -16   5   6       43.28       50.57      7.35 o 
 -15   5   6        9.13        9.39      4.53 o 
 -14   5   6       44.98       53.17      6.58 o 
 -13   5   6      179.58      204.35     11.07 o 
 -12   5   6        7.26       16.70      4.33 o 
 -11   5   6       78.59       98.04      7.35 o 
 -10   5   6       57.95       63.65      6.00 o 
  -9   5   6      176.16      170.44      8.51 o 
  -8   5   6       71.95       83.50      6.20 o 
  -7   5   6        4.87        5.27      3.24 o 
  -6   5   6        9.04        1.50      2.97 o 
  -5   5   6       24.07       23.83      4.20 o 
  -4   5   6        0.84       -0.94      2.40 o 
  -3   5   6      462.77      480.77     14.28 o 
  -2   5   6      319.27      313.65     16.21 o 
  -1   5   6     1052.02     1012.19     18.96 o 
   0   5   6      551.06      533.36     13.18 o 
   1   5   6       52.63       69.54      4.85 o 
   2   5   6        1.73       -0.65      2.84 o 
   3   5   6        6.90        7.91      7.52 o 
   4   5   6       35.99       32.80      6.29 o 
   5   5   6       29.64       11.82      4.64 o 
   6   5   6      176.07      163.53     13.33 o 
   7   5   6       58.79       46.21     11.65 o 
   8   5   6       10.76        9.72      7.32 o 
   9   5   6      522.66      536.70     32.36 o 
  10   5   6        0.71       10.49      8.62 o 
  11   5   6        7.15       27.58     11.07 o 
  12   5   6        0.01        3.45      9.13 o 
  13   5   6        1.52        8.26      7.63 o 
  14   5   6       24.43       38.54     15.16 o 
 -16   6   6       82.25       62.15      9.49 o 
 -15   6   6       38.23       63.06      9.50 o 
 -14   6   6       52.05       54.86      8.97 o 
 -13   6   6       16.32       17.13      6.01 o 
 -12   6   6      105.75      109.98     10.39 o 
 -11   6   6        2.12        3.89      4.29 o 
 -10   6   6      183.56      169.55     14.18 o 
  -9   6   6        4.82        5.73      4.22 o 
  -8   6   6      103.37       99.97      8.82 o 
  -7   6   6        0.17       -2.03      3.96 o 
  -6   6   6      466.08      423.31     15.09 o 
  -5   6   6       25.67       31.08      5.14 o 
  -4   6   6      302.69      310.28     12.27 o 
  -3   6   6      639.19      581.66     17.22 o 
  -2   6   6       89.84      103.64      8.00 o 
  -1   6   6       28.29       24.56      4.44 o 
   0   6   6      377.64      376.27     17.83 o 
   1   6   6      483.33      437.50     19.78 o 
   2   6   6        7.96        9.55      4.68 o 
   3   6   6        9.67       10.72      6.19 o 
   4   6   6        6.73        8.43      4.61 o 
   5   6   6      273.66      279.81     15.90 o 
   6   6   6       33.23       32.71     10.12 o 
   7   6   6        2.97        1.33      6.47 o 
   8   6   6      117.18      133.02     18.94 o 
   9   6   6       13.30       25.97     10.21 o 
  10   6   6        7.65       22.24     10.41 o 
  11   6   6       55.62       25.89     12.44 o 
  12   6   6       72.05       60.46     16.36 o 
 -13   7   6      118.30      117.77     11.78 o 
 -12   7   6       39.71       26.10      9.92 o 
 -11   7   6        4.54        2.38      4.78 o 
 -10   7   6       11.78        6.29      5.11 o 
  -9   7   6       10.35       15.69      5.30 o 
  -8   7   6      158.23      191.10     14.67 o 
  -7   7   6       71.43       58.43      7.64 o 
  -6   7   6       36.64       50.79      6.78 o 
  -5   7   6      119.68      134.59     10.30 o 
  -4   7   6        6.42        6.11      4.47 o 
  -3   7   6       14.41        5.27      4.31 o 
  -2   7   6      351.77      360.79     18.75 o 
  -1   7   6       36.60       46.01      8.52 o 
   0   7   6       21.06       32.84      7.44 o 
   1   7   6        0.03        0.41      4.40 o 
   2   7   6      431.97      417.42     20.48 o 
   3   7   6       12.73       19.39      6.63 o 
   4   7   6      155.00      183.45     27.00 o 
   5   7   6       17.56        8.69      7.81 o 
   6   7   6        0.65       -2.80      6.27 o 
   7   7   6       15.75       32.77     11.31 o 
   8   7   6      138.49      150.43     21.56 o 
   9   7   6       81.64       67.00     15.47 o 
  10   7   6       34.09       59.14     15.21 o 
 -10   8   6       25.56       32.75      9.13 o 
  -9   8   6       82.55       85.36     10.00 o 
  -8   8   6      202.11      197.94     14.18 o 
  -7   8   6       42.12       39.91      6.98 o 
  -6   8   6       61.60       80.32      8.86 o 
  -5   8   6      201.69      199.56     16.96 o 
  -4   8   6      197.95      194.60     15.91 o 
  -3   8   6      246.66      247.98     19.45 o 
  -2   8   6       48.90       55.04      9.89 o 
  -1   8   6       13.59       22.56     10.37 o 
   0   8   6       11.30        5.33      5.84 o 
   1   8   6       85.39       80.52     11.47 o 
   2   8   6       90.70       68.12     12.32 o 
   3   8   6        0.18        5.92      5.81 o 
   4   8   6       50.80       47.08      9.12 o 
   5   8   6       85.09       77.38     11.52 o 
   6   8   6       75.76       93.15     17.19 o 
   7   8   6       49.24       50.60     13.72 o 
  -5   9   6       78.74       57.23     15.61 o 
  -4   9   6      193.95      234.25     23.34 o 
  -3   9   6       97.51      145.30     16.40 o 
  -2   9   6        2.90       11.63      6.94 o 
  -1   9   6       26.59       31.64      9.39 o 
   0   9   6        9.85       10.59      6.86 o 
   1   9   6       27.22       16.24      7.56 o 
 -20   1   7      119.00      139.62      7.88 o 
 -19   1   7       84.62       74.46      5.58 o 
 -18   1   7       20.11       15.96      3.31 o 
 -17   1   7       13.00        4.49      2.60 o 
 -16   1   7       26.58        8.23      2.71 o 
 -15   1   7       44.62       56.59      4.22 o 
 -14   1   7       15.35       12.07      2.47 o 
 -13   1   7        4.93        5.44      2.14 o 
 -12   1   7     1264.54     1188.63     17.08 o 
 -11   1   7      697.87      597.50     14.73 o 
 -10   1   7      225.51      218.32     10.22 o 
  -9   1   7       75.38       72.12      3.72 o 
  -8   1   7     1377.88     1385.12     18.75 o 
  -7   1   7      180.47      198.51      5.19 o 
  -6   1   7      298.71      377.05      7.14 o 
  -5   1   7      488.27      514.10      7.50 o 
  -4   1   7        0.77        2.26      0.82 o 
  -3   1   7       12.48        4.41      1.32 o 
  -2   1   7      304.69      283.11      4.98 o 
  -1   1   7       89.48      105.36      4.35 o 
   1   1   7      126.66      138.25      6.53 o 
   2   1   7     2216.46     2292.63     31.82 o 
   3   1   7      998.65     1169.51     12.00 o 
   4   1   7     3065.77     3225.78     29.64 o 
   5   1   7     2101.33     2138.72     20.91 o 
   6   1   7       32.62       27.78      1.91 o 
   7   1   7      282.93      316.54      5.43 o 
   8   1   7       59.30       61.18      2.79 o 
   9   1   7     1118.09     1138.49     12.57 o 
  10   1   7      213.28      215.80      5.74 o 
  11   1   7       36.70       43.42      3.31 o 
  12   1   7        0.05       -1.94      2.24 o 
  13   1   7      426.69      449.12      9.77 o 
  14   1   7       99.90      101.11      5.64 o 
  15   1   7       69.29       72.82      5.93 o 
  16   1   7       12.55       15.52      5.28 o 
  17   1   7        2.39       -8.78      9.90 o 
 -20   2   7        4.95        2.07      4.87 o 
 -19   2   7       93.64       99.75      7.70 o 
 -18   2   7        4.63        5.36      3.09 o 
 -17   2   7        3.58        1.35      2.56 o 
 -16   2   7      121.50      135.71      8.89 o 
 -15   2   7      200.25      208.70      6.93 o 
 -14   2   7       80.63       82.03      4.86 o 
 -13   2   7       23.14       22.56      2.65 o 
 -12   2   7      255.62      218.33      6.73 o 
 -11   2   7        2.75       -0.47      1.47 o 
 -10   2   7        0.94       -1.16      1.16 o 
  -9   2   7      102.94       91.98      3.58 o 
  -8   2   7      381.30      403.92      6.75 o 
  -7   2   7       33.98       48.84      2.27 o 
  -6   2   7      285.80      323.87      4.71 o 
  -5   2   7     6136.33     6320.16     64.67 o 
  -4   2   7     1409.72     1336.91     15.67 o 
  -3   2   7       15.04       12.43      1.23 o 
  -2   2   7       42.17       53.31      3.31 o 
  -1   2   7      114.28      124.52      5.73 o 
   0   2   7        4.83        0.31      0.85 o 
   1   2   7      374.07      485.41      6.56 o 
   2   2   7      201.52      234.14      4.65 o 
   3   2   7        0.04        2.34      1.17 o 
   4   2   7      871.63     1001.24     12.56 o 
   5   2   7       90.81       95.02      4.34 o 
   6   2   7     2380.28     2386.19     27.48 o 
   7   2   7     1319.20     1271.52     15.77 o 
   8   2   7       92.29       88.66      4.22 o 
   9   2   7       14.08       16.59      2.37 o 
  10   2   7       90.87       83.84      4.38 o 
  11   2   7       26.79       30.73      3.55 o 
  12   2   7      643.45      647.80     23.70 o 
  13   2   7      108.23      105.30      7.74 o 
  14   2   7       34.87       32.09      5.81 o 
  15   2   7        2.44        3.16      3.72 o 
  16   2   7       47.35       49.73      5.35 o 
 -19   3   7        0.61        3.32      4.82 o 
 -18   3   7        9.67        4.05      4.51 o 
 -17   3   7       63.00       71.16      5.32 o 
 -16   3   7        0.43        2.63      2.42 o 
 -15   3   7        0.02       -0.17      2.13 o 
 -14   3   7       46.44       33.04      3.27 o 
 -13   3   7      178.44      212.44      6.78 o 
 -12   3   7        0.70       -0.89      1.60 o 
 -11   3   7      820.37      758.51     14.57 o 
 -10   3   7      178.35      156.04      7.84 o 
  -9   3   7      740.57      697.62     14.18 o 
  -8   3   7      443.68      495.48     11.05 o 
  -7   3   7       60.28       57.45      2.91 o 
  -6   3   7       14.49        8.18      1.55 o 
  -5   3   7      107.39      106.25      4.05 o 
  -4   3   7       27.67       20.53      2.76 o 
  -3   3   7      470.54      428.94      9.41 o 
  -2   3   7      690.19      805.40     16.39 o 
  -1   3   7     2927.24     2936.32     47.18 o 
   0   3   7      293.60      306.18      8.20 o 
   1   3   7        8.06       13.33      1.32 o 
   2   3   7       14.02        7.36      1.05 o 
   3   3   7       27.48       41.90      2.88 o 
   4   3   7      166.88      164.13      6.23 o 
   5   3   7        1.41        1.01      1.52 o 
   6   3   7      290.45      286.26      6.65 o 
   7   3   7      200.91      202.32      5.76 o 
   8   3   7      364.68      410.41      8.91 o 
   9   3   7     1304.85     1282.22     19.78 o 
  10   3   7       58.64       45.58      3.96 o 
  11   3   7       77.40       80.92      5.76 o 
  12   3   7      115.86      120.26      6.11 o 
  13   3   7      527.94      522.47     12.45 o 
  14   3   7      509.34      543.28     14.27 o 
  15   3   7       26.09       19.91      4.63 o 
  16   3   7       21.33       24.49      9.31 o 
 -18   4   7       81.43      105.95      8.17 o 
 -17   4   7       67.87       50.49      5.91 o 
 -16   4   7       85.07       97.94      7.36 o 
 -15   4   7        4.07        1.42      5.05 o 
 -14   4   7       84.49       82.81      7.53 o 
 -13   4   7        0.48       -1.67      3.11 o 
 -12   4   7       88.95       88.13      8.48 o 
 -11   4   7        4.38        1.61      2.95 o 
 -10   4   7     1324.73     1207.20     25.53 o 
  -9   4   7        3.10        3.69      2.80 o 
  -8   4   7      456.45      430.61     11.47 o 
  -7   4   7       38.05       45.78      4.36 o 
  -6   4   7      128.48      129.33      6.33 o 
  -5   4   7      882.05      881.07     14.32 o 
  -4   4   7       96.62       67.65      4.55 o 
  -3   4   7       17.69       43.68      4.17 o 
  -2   4   7       14.36       15.69      2.87 o 
  -1   4   7      642.02      664.56     15.24 o 
   0   4   7        4.55        3.30      2.34 o 
   1   4   7      194.69      188.03     10.82 o 
   2   4   7        0.48        3.70      2.53 o 
   3   4   7      312.88      313.42     11.54 o 
   4   4   7      161.38      145.40      9.22 o 
   5   4   7       22.82       37.22      5.30 o 
   6   4   7        2.01        4.40      4.11 o 
   7   4   7      323.87      293.78     15.29 o 
   8   4   7        5.78        8.51      6.76 o 
   9   4   7      131.41      114.36      9.29 o 
  10   4   7      117.70      125.30     11.20 o 
  11   4   7      427.46      400.20     17.96 o 
  12   4   7        1.45        1.99      4.51 o 
  13   4   7        0.04        2.61      5.15 o 
  14   4   7       41.39       33.11      7.20 o 
  15   4   7        2.13       -6.46      6.56 o 
 -17   5   7      200.27      202.87     14.80 o 
 -16   5   7       95.80       83.66      8.37 o 
 -15   5   7        1.35       -3.44      6.30 o 
 -14   5   7      113.57      118.78     12.68 o 
 -13   5   7      179.77      179.06     10.35 o 
 -12   5   7      158.81      173.07      9.94 o 
 -11   5   7        1.27       -0.15      3.64 o 
 -10   5   7      124.77      126.51     10.42 o 
  -9   5   7       10.27       10.81      5.93 o 
  -8   5   7      114.79      130.63     11.80 o 
  -7   5   7      397.05      399.05     14.68 o 
  -6   5   7       21.00       35.11      5.20 o 
  -5   5   7        9.72        1.14      2.97 o 
  -4   5   7      185.54      185.88      9.63 o 
  -3   5   7      522.11      541.00     15.40 o 
  -2   5   7      446.82      490.13     14.36 o 
  -1   5   7       47.30       38.86      4.00 o 
   0   5   7       38.41       44.10      4.25 o 
   1   5   7       38.27       42.27      5.52 o 
   2   5   7      378.91      409.28     14.31 o 
   3   5   7     2742.88     2630.91     49.54 o 
   4   5   7       53.61       57.04      6.58 o 
   5   5   7        5.74       -1.39      3.26 o 
   6   5   7       63.72       52.50      7.98 o 
   7   5   7      164.45      141.40     17.87 o 
   8   5   7      381.98      411.98     27.51 o 
   9   5   7        3.40        7.66      8.43 o 
  10   5   7      370.23      350.70     26.90 o 
  11   5   7       52.00       50.05     13.69 o 
  12   5   7      174.66      224.75     26.95 o 
  13   5   7       76.40       70.90     11.77 o 
 -16   6   7       78.34       82.27     10.78 o 
 -15   6   7     1411.95     1576.63     42.70 o 
 -14   6   7       46.44       39.42      7.61 o 
 -13   6   7        5.13       -1.39      4.31 o 
 -12   6   7       29.30       18.74      5.78 o 
 -11   6   7        2.71        4.78      4.50 o 
 -10   6   7      428.08      440.15     26.91 o 
  -9   6   7      143.41      114.37      9.99 o 
  -8   6   7        0.88        0.33      5.05 o 
  -7   6   7      569.40      555.77     18.09 o 
  -6   6   7        6.94       13.20      4.16 o 
  -5   6   7      257.14      250.68     11.34 o 
  -4   6   7      229.65      234.07     14.91 o 
  -3   6   7        0.10        0.97      2.82 o 
  -2   6   7        7.09        7.28      3.26 o 
  -1   6   7      135.21      105.39     11.24 o 
   0   6   7      194.10      181.84     14.69 o 
   1   6   7       14.99       18.73      5.64 o 
   2   6   7      585.15      593.12     26.68 o 
   3   6   7       47.16       49.35      8.13 o 
   4   6   7       51.40       38.33      7.92 o 
   5   6   7      531.99      480.01     21.36 o 
   6   6   7        1.57       -1.73      6.04 o 
   7   6   7      259.79      261.71     26.48 o 
   8   6   7       14.28        7.40      7.97 o 
   9   6   7       26.80       28.47     10.98 o 
  10   6   7       32.87       39.76     13.05 o 
  11   6   7       23.88       28.38     12.84 o 
  12   6   7       32.94       30.57     13.94 o 
 -13   7   7      113.42      113.12     11.55 o 
 -12   7   7       51.75       57.97      8.53 o 
 -11   7   7       25.28       25.69      6.52 o 
 -10   7   7       20.37       20.87      5.95 o 
  -9   7   7      104.67       96.77      9.68 o 
  -8   7   7        0.79        9.24      4.78 o 
  -7   7   7       10.28       17.58      5.24 o 
  -6   7   7      210.47      238.59     15.79 o 
  -5   7   7       46.42       52.11      6.79 o 
  -4   7   7       58.48       61.33      7.11 o 
  -3   7   7        5.63        0.77      4.98 o 
  -2   7   7      277.69      285.74     16.94 o 
  -1   7   7       25.68       18.37      6.43 o 
   0   7   7       38.66       21.80      8.48 o 
   1   7   7      104.14      119.42     16.40 o 
   2   7   7       27.95       26.74      8.36 o 
   3   7   7        0.01       -1.82      4.12 o 
   4   7   7       74.87       52.81     13.95 o 
   5   7   7      214.05      197.82     19.78 o 
   6   7   7       18.53       16.24      9.48 o 
   7   7   7       38.28       29.85     11.29 o 
   8   7   7        0.44       10.66      9.73 o 
   9   7   7      268.12      308.62     31.68 o 
  10   7   7        5.29       26.67     12.40 o 
 -10   8   7        2.02        8.63      5.76 o 
  -9   8   7       11.01       24.43      6.68 o 
  -8   8   7       10.63       16.01      6.00 o 
  -7   8   7        2.57        7.91      6.96 o 
  -6   8   7      200.42      224.89     18.65 o 
  -5   8   7       29.72       38.95      8.84 o 
  -4   8   7       12.82       15.23      5.52 o 
  -3   8   7       23.52       29.62      7.91 o 
  -2   8   7        0.04       -2.09      4.56 o 
  -1   8   7       18.42       17.33      7.24 o 
   0   8   7       25.13       22.20      7.85 o 
   1   8   7       86.63       94.00     16.17 o 
   2   8   7       20.59       17.09      6.83 o 
   3   8   7       17.82       20.02      7.41 o 
   4   8   7      259.43      298.29     21.84 o 
   5   8   7        0.49        0.02      5.71 o 
   6   8   7       20.48       32.04     11.66 o 
   7   8   7       24.81       52.38     14.32 o 
  -4   9   7        6.23        3.77      7.36 o 
  -3   9   7        8.56       12.27      7.06 o 
  -2   9   7       74.42       75.35     12.06 o 
  -1   9   7       32.59       52.90     13.28 o 
   0   9   7       12.17       18.01      7.45 o 
 -20   0   8        2.30       -3.70      3.90 o 
 -19   0   8        4.19        7.42      4.28 o 
 -18   0   8      105.77      128.64      9.66 o 
 -17   0   8       60.85       69.05      7.19 o 
 -16   0   8     1574.61     1537.95     32.11 o 
 -15   0   8        1.32       -3.17      3.17 o 
 -14   0   8        0.85        4.78      3.10 o 
 -13   0   8     2756.07     2577.34     44.68 o 
 -12   0   8      500.20      502.70     13.78 o 
 -11   0   8      314.25      292.13     11.19 o 
 -10   0   8      656.83      688.24     15.65 o 
  -9   0   8      977.20      964.59     19.10 o 
  -8   0   8       29.33       25.45      2.96 o 
  -7   0   8     1588.09     1620.50     27.25 o 
  -6   0   8     6067.83     6197.61     89.84 o 
  -5   0   8     6036.53     6001.86     86.78 o 
  -4   0   8      401.51      353.09      8.07 o 
  -3   0   8      309.67      280.92      6.79 o 
  -2   0   8      448.33      485.01     16.04 o 
  -1   0   8     1874.71     1942.37     29.99 o 
   0   0   8     2350.85     2495.97     37.64 o 
   1   0   8     2691.02     2687.27     34.58 o 
   2   0   8     2465.97     2640.63     45.82 o 
   3   0   8     2246.41     2452.71     37.12 o 
   4   0   8     2258.02     2380.79     36.57 o 
   5   0   8      765.54      742.82     15.24 o 
   6   0   8     2462.82     2501.91     44.63 o 
   7   0   8     2913.16     2905.81     41.45 o 
   8   0   8      323.99      322.99      8.12 o 
   9   0   8      140.68      157.28      6.50 o 
  10   0   8      209.27      204.01      7.09 o 
  11   0   8      298.14      325.91      9.90 o 
  12   0   8      682.56      693.28     15.62 o 
  13   0   8      355.82      389.28     11.59 o 
  14   0   8      281.47      304.87     11.79 o 
  15   0   8      738.78      735.17     30.60 o 
  16   0   8      344.86      334.33     17.53 o 
 -20   1   8       86.68      101.88      6.59 o 
 -19   1   8      468.24      463.57     11.99 o 
 -18   1   8       73.05       77.62      5.38 o 
 -17   1   8        5.41        3.60      3.22 o 
 -16   1   8       43.80       40.22      3.87 o 
 -15   1   8       51.28       46.29      4.23 o 
 -14   1   8      373.33      330.78     10.67 o 
 -13   1   8      225.17      191.83      6.15 o 
 -12   1   8      245.97      250.40      9.59 o 
 -11   1   8       76.26       72.75      5.03 o 
 -10   1   8      559.21      544.23     11.82 o 
  -9   1   8        3.20        6.56      1.75 o 
  -8   1   8        6.87        1.80      1.61 o 
  -7   1   8      982.86     1102.34     15.86 o 
  -6   1   8     3620.51     3650.15     85.80 o 
  -5   1   8       98.98       84.22      4.29 o 
  -4   1   8       19.84       25.89      1.52 o 
  -3   1   8     1323.99     1344.27     14.11 o 
  -2   1   8      292.59      242.68      4.15 o 
  -1   1   8     2651.83     2824.48     32.54 o 
   0   1   8      109.95      125.70      6.23 o 
   1   1   8     1217.20     1359.11     18.78 o 
   2   1   8     6238.26     6602.87     71.37 o 
   3   1   8      783.68      723.30      8.40 o 
   4   1   8     1646.61     1772.06     17.66 o 
   5   1   8      135.70      170.67      4.65 o 
   6   1   8      114.86      132.16      4.53 o 
   7   1   8      142.97      138.66      4.07 o 
   8   1   8      211.23      206.03      4.92 o 
   9   1   8      419.34      443.07      7.32 o 
  10   1   8        5.85        7.79      1.93 o 
  11   1   8       26.42       29.78      3.07 o 
  12   1   8      136.31      132.96      7.31 o 
  13   1   8       60.14       54.88      4.66 o 
  14   1   8       36.33       41.11      4.41 o 
  15   1   8      315.11      316.90     10.22 o 
  16   1   8        4.92        0.31      3.47 o 
 -20   2   8        0.04       -2.70      3.15 o 
 -19   2   8      224.48      252.07      9.00 o 
 -18   2   8       25.80       17.47      3.39 o 
 -17   2   8        0.06       -0.19      2.37 o 
 -16   2   8       37.37       20.25      3.14 o 
 -15   2   8      187.96      176.37      6.62 o 
 -14   2   8        3.67        6.65      2.29 o 
 -13   2   8        3.43        4.10      2.03 o 
 -12   2   8      186.72      178.95      7.17 o 
 -11   2   8     2009.87     2031.29     23.08 o 
 -10   2   8      323.72      281.82      6.66 o 
  -9   2   8      127.95      109.35      4.12 o 
  -8   2   8      371.23      446.58      7.46 o 
  -7   2   8      188.44      201.16      5.71 o 
  -6   2   8       77.43      102.43      2.46 o 
  -5   2   8     1479.17     1460.08     17.34 o 
  -4   2   8      202.74      211.77      4.69 o 
  -3   2   8      498.61      533.83      9.91 o 
  -2   2   8      710.09      772.39     12.75 o 
  -1   2   8      107.76      138.33      4.97 o 
   0   2   8      838.11      966.76     13.81 o 
   1   2   8        4.54        6.75      1.27 o 
   2   2   8       61.25       51.55      2.51 o 
   3   2   8      323.29      372.24      7.16 o 
   4   2   8      504.19      513.22      8.79 o 
   5   2   8        1.85        0.92      1.44 o 
   6   2   8      172.24      164.92      6.16 o 
   7   2   8       86.23       80.70      3.79 o 
   8   2   8       37.08       36.21      2.93 o 
   9   2   8       31.80       32.85      2.95 o 
  10   2   8      246.98      244.57      7.81 o 
  11   2   8       49.23       55.36      4.50 o 
  12   2   8      134.79      129.58      8.10 o 
  13   2   8      382.21      364.28      9.93 o 
  14   2   8        1.33       -1.60      3.28 o 
  15   2   8        2.99       -2.66      3.27 o 
  16   2   8       89.30       88.45      8.08 o 
 -19   3   8        3.86       -4.25      4.25 o 
 -18   3   8      140.71      155.95     10.62 o 
 -17   3   8       29.59       29.61      7.92 o 
 -16   3   8        0.03       -0.50      2.82 o 
 -15   3   8        0.95        3.48      2.24 o 
 -14   3   8      268.78      242.97      7.18 o 
 -13   3   8      155.70      139.66      5.14 o 
 -12   3   8       31.72       23.63      2.33 o 
 -11   3   8      341.14      283.43      8.45 o 
 -10   3   8      554.62      558.66     11.73 o 
  -9   3   8      101.38      113.82      6.13 o 
  -8   3   8      334.40      343.90      8.95 o 
  -7   3   8     1433.02     1356.99     23.15 o 
  -6   3   8       12.66        9.28      1.70 o 
  -5   3   8      166.23      154.29      5.08 o 
  -4   3   8       48.07       31.25      3.72 o 
  -3   3   8        0.26        1.08      1.44 o 
  -2   3   8      938.71      993.53     17.13 o 
  -1   3   8        2.42        2.40      1.30 o 
   0   3   8      280.20      294.78      6.62 o 
   1   3   8      750.35      849.99     13.00 o 
   2   3   8      390.02      465.59      8.79 o 
   3   3   8      535.23      499.40      9.54 o 
   4   3   8       94.31       89.44      5.37 o 
   5   3   8      641.04      655.89     13.75 o 
   6   3   8      169.94      176.32      5.09 o 
   7   3   8      483.85      427.14     11.19 o 
   8   3   8      426.63      425.55      9.31 o 
   9   3   8      344.61      340.03      8.54 o 
  10   3   8       26.61       35.98      3.79 o 
  11   3   8      247.61      243.21      7.43 o 
  12   3   8       83.84       88.96      5.86 o 
  13   3   8      448.58      442.07     12.53 o 
  14   3   8      350.87      349.59     11.68 o 
  15   3   8        3.22        1.45      6.11 o 
 -19   4   8        8.75        7.31      6.60 o 
 -18   4   8        2.07       -5.05      5.05 o 
 -17   4   8       34.70       44.53      6.52 o 
 -16   4   8        0.08       -1.26      3.34 o 
 -15   4   8      341.74      369.11     11.47 o 
 -14   4   8       22.43       22.30      4.72 o 
 -13   4   8      124.69      145.50      8.98 o 
 -12   4   8      303.89      322.56     11.34 o 
 -11   4   8      202.60      213.16      9.44 o 
 -10   4   8       12.07        2.81      2.93 o 
  -9   4   8       16.01       19.28      3.68 o 
  -8   4   8     2033.80     1984.75     32.09 o 
  -7   4   8       54.61       57.70      5.81 o 
  -6   4   8      181.56      177.10      7.05 o 
  -5   4   8      492.11      241.34     12.64 o 
  -4   4   8     1117.95     1061.45     21.72 o 
  -3   4   8     1182.07     1125.68     46.44 o 
  -2   4   8       96.18       62.77     21.49 o 
  -1   4   8      355.58      392.04     12.50 o 
   0   4   8      544.45      554.45     13.46 o 
   1   4   8      175.30      155.46      8.79 o 
   2   4   8      618.68      659.59     21.81 o 
   3   4   8      462.89      434.23     14.08 o 
   4   4   8       13.52       14.82      3.82 o 
   5   4   8      985.91      995.21     24.28 o 
   6   4   8      857.07      876.08     28.34 o 
   7   4   8        2.66        7.67      4.44 o 
   8   4   8        2.36       10.17      8.07 o 
   9   4   8       17.90        8.04      4.13 o 
  10   4   8       75.00       75.45     12.22 o 
  11   4   8       75.84       87.92     10.46 o 
  12   4   8       38.46       41.29      7.01 o 
  13   4   8        9.76       -0.39      5.39 o 
  14   4   8       97.61      122.79     11.30 o 
 -17   5   8      189.29      212.42     15.48 o 
 -16   5   8        2.18       -3.68      5.88 o 
 -15   5   8      237.40      259.20     16.03 o 
 -14   5   8      106.46       93.75      9.70 o 
 -13   5   8        0.14       -2.17      3.70 o 
 -12   5   8      159.91      165.87     11.71 o 
 -11   5   8       82.30       76.07      8.26 o 
 -10   5   8      111.15      127.17     10.20 o 
  -9   5   8        1.62        3.97      3.69 o 
  -8   5   8      447.31      456.13     15.54 o 
  -7   5   8       77.25       64.30     14.13 o 
  -6   5   8      225.33      244.08     10.92 o 
  -5   5   8       60.36       61.03      6.35 o 
  -4   5   8       30.28       34.91      5.94 o 
  -3   5   8      858.73      842.63     17.27 o 
  -2   5   8       76.19       59.41      5.18 o 
  -1   5   8       88.80       95.91      9.63 o 
   0   5   8      734.72      784.15     20.66 o 
   1   5   8     1023.18      901.25     22.79 o 
   2   5   8      147.04      139.33     12.96 o 
   3   5   8     1160.08     1186.89     28.12 o 
   4   5   8       83.28       75.79      7.60 o 
   5   5   8        2.62        1.88      3.12 o 
   6   5   8        0.01        3.76      3.38 o 
   7   5   8       44.71       25.24      9.34 o 
   8   5   8        4.61       10.58      7.90 o 
   9   5   8      159.95      166.67     21.22 o 
  10   5   8        2.92       16.68      9.26 o 
  11   5   8       86.43       84.17     17.18 o 
  12   5   8       16.66       16.17     11.80 o 
  13   5   8        6.40       25.68     13.42 o 
 -16   6   8       67.58       52.76     28.23 o 
 -15   6   8      199.69      228.99     15.61 o 
 -14   6   8       49.68       41.24      9.64 o 
 -13   6   8      118.60      170.78     13.20 o 
 -12   6   8        5.03        5.18      5.10 o 
 -11   6   8      135.53      132.09     11.09 o 
 -10   6   8        5.32        3.18      4.38 o 
  -9   6   8       32.20       23.94      5.45 o 
  -8   6   8       25.26       36.25      7.76 o 
  -7   6   8      786.90      720.95     21.02 o 
  -6   6   8       54.13       59.58      6.97 o 
  -5   6   8       74.03       72.69      7.90 o 
  -4   6   8      406.95      389.74     14.03 o 
  -3   6   8      157.77      180.40     14.28 o 
  -2   6   8        0.22       -3.51      3.51 o 
  -1   6   8       39.78       23.78      6.36 o 
   0   6   8      312.35      295.08     16.09 o 
   1   6   8      112.06      119.42     17.73 o 
   2   6   8      102.59      105.60     12.63 o 
   3   6   8      171.25      162.69     14.08 o 
   4   6   8       70.01       71.25      9.66 o 
   5   6   8       69.56       64.76      9.50 o 
   6   6   8        0.28        1.79      4.39 o 
   7   6   8        1.33        4.08      7.88 o 
   8   6   8        0.01       11.79      8.37 o 
   9   6   8      156.91      166.23     22.33 o 
  10   6   8      219.21      244.80     27.61 o 
  11   6   8       40.78       34.21     13.78 o 
 -13   7   8      181.15      190.40     14.52 o 
 -12   7   8        3.00        0.68      5.31 o 
 -11   7   8        0.37       -4.58      4.58 o 
 -10   7   8      134.01      159.10     18.38 o 
  -9   7   8       34.51       36.57      6.62 o 
  -8   7   8      135.13      146.38     11.54 o 
  -7   7   8        1.49        2.54      4.27 o 
  -6   7   8        0.34        4.37      3.81 o 
  -5   7   8       78.18       55.01     16.89 o 
  -4   7   8       21.29       16.76      6.42 o 
  -3   7   8       92.00       90.87     11.50 o 
  -2   7   8      263.68      255.60     20.00 o 
  -1   7   8       37.48       38.96      8.16 o 
   0   7   8       65.76       49.68      9.02 o 
   1   7   8       10.24        8.37      6.06 o 
   2   7   8       99.03       91.35     36.50 o 
   3   7   8      908.27      940.72     33.36 o 
   4   7   8      257.25      275.09     18.32 o 
   5   7   8       79.20       99.11     15.30 o 
   6   7   8        3.37        0.03      7.25 o 
   7   7   8       59.70      111.47     19.02 o 
   8   7   8        4.90        6.41      8.86 o 
   9   7   8       32.58       28.38     12.42 o 
 -10   8   8      151.46      186.84     19.73 o 
  -9   8   8        5.26        9.31      6.14 o 
  -8   8   8       17.59       10.57      7.27 o 
  -7   8   8      267.27      297.00     21.88 o 
  -6   8   8        0.56       -1.47      5.85 o 
  -5   8   8       51.07       32.44      8.33 o 
  -4   8   8       53.60       51.12     10.08 o 
  -3   8   8        3.74       -1.16      5.16 o 
  -2   8   8        4.86        3.86      5.97 o 
  -1   8   8      134.96      158.39     16.13 o 
   0   8   8       91.54       71.12     11.42 o 
   1   8   8       28.67       33.52      8.43 o 
   2   8   8        0.00       -0.67      5.25 o 
   3   8   8        0.85       -1.72      4.89 o 
   4   8   8      714.66      803.79     63.32 o 
   5   8   8      353.98      356.48     20.91 o 
   6   8   8       72.83       68.82     15.45 o 
 -20   1   9        0.17       -1.18      2.95 o 
 -19   1   9       68.92       63.18      5.20 o 
 -18   1   9        0.90        0.24      2.56 o 
 -17   1   9      250.90      270.50      9.53 o 
 -16   1   9       14.15       15.90      2.84 o 
 -15   1   9       44.65       40.32      3.67 o 
 -14   1   9      317.01      286.50      7.63 o 
 -13   1   9       87.41       85.27      4.60 o 
 -12   1   9      264.76      242.27      6.53 o 
 -11   1   9      858.52      798.29     15.69 o 
 -10   1   9      108.67       92.69      5.21 o 
  -9   1   9      122.30      115.67      5.72 o 
  -8   1   9      339.04      393.94      9.62 o 
  -7   1   9     1635.74     1572.47     21.14 o 
  -6   1   9     1262.80     1389.05     16.82 o 
  -5   1   9      227.92      255.89      4.93 o 
  -4   1   9       42.44       62.32      2.24 o 
  -3   1   9     1780.52     1757.74     18.06 o 
  -2   1   9      143.70      165.97      3.44 o 
  -1   1   9        2.37        2.16      0.85 o 
   0   1   9     8500.39     9142.08    109.60 o 
   1   1   9     1530.24     1499.27     20.79 o 
   2   1   9     1463.30     1491.25     17.25 o 
   3   1   9     2851.44     2860.38     27.27 o 
   4   1   9     1313.94     1296.57     13.80 o 
   5   1   9      129.54      155.13      3.88 o 
   6   1   9       17.74       15.94      1.92 o 
   7   1   9        6.11        6.62      1.76 o 
   8   1   9      414.84      405.43      7.15 o 
   9   1   9        2.28        4.24      1.82 o 
  10   1   9        0.57       -0.49      1.74 o 
  11   1   9      376.95      380.14      9.78 o 
  12   1   9      108.59       96.03      5.56 o 
  13   1   9        7.37        7.81      3.00 o 
  14   1   9      167.06      184.13      8.28 o 
  15   1   9      221.59      227.25      9.07 o 
  16   1   9       17.88       11.81      4.35 o 
 -20   2   9       68.82       74.98      6.60 o 
 -19   2   9      280.81      300.24      9.64 o 
 -18   2   9       25.37       29.15      5.16 o 
 -17   2   9       28.34       27.91      3.67 o 
 -16   2   9      300.02      306.17      8.39 o 
 -15   2   9      174.47      160.58      6.75 o 
 -14   2   9      520.44      535.73     10.72 o 
 -13   2   9      266.29      219.15      6.45 o 
 -12   2   9       67.70       80.56      4.75 o 
 -11   2   9      216.17      194.13      5.67 o 
 -10   2   9      470.68      468.32      9.23 o 
  -9   2   9      864.73      796.41     12.68 o 
  -8   2   9      161.32      186.09      4.95 o 
  -7   2   9     1369.12     1529.75     18.54 o 
  -6   2   9      498.22      470.09      6.45 o 
  -5   2   9     2641.75     2520.26     32.05 o 
  -4   2   9     1878.17     1880.36     23.70 o 
  -3   2   9     1034.19     1151.40     13.31 o 
  -2   2   9     1878.17     2028.07     21.97 o 
  -1   2   9     1278.71     1327.57     16.85 o 
   0   2   9     3488.66     3584.67     46.71 o 
   1   2   9      276.74      219.96      4.59 o 
   2   2   9      450.70      462.67      8.08 o 
   3   2   9      554.41      542.55     13.82 o 
   4   2   9      530.63      584.63      9.16 o 
   5   2   9     1061.53     1074.30     15.61 o 
   6   2   9        2.53       -1.72      1.72 o 
   7   2   9      512.11      507.60      8.79 o 
   8   2   9      108.42      113.18      4.72 o 
   9   2   9       79.50       85.71      4.35 o 
  10   2   9      193.17      196.49      6.93 o 
  11   2   9      233.93      256.60      7.92 o 
  12   2   9      555.64      580.52     15.85 o 
  13   2   9       12.91       14.68      3.63 o 
  14   2   9       48.29       47.17      5.27 o 
  15   2   9       49.07       41.10      5.75 o 
 -19   3   9      443.99      492.62     16.89 o 
 -18   3   9        6.02       -5.79      5.79 o 
 -17   3   9      192.22      213.01     13.23 o 
 -16   3   9      203.04      217.71      8.08 o 
 -15   3   9       24.85       31.55      4.20 o 
 -14   3   9       21.95       16.58      3.00 o 
 -13   3   9       16.52       14.77      2.26 o 
 -12   3   9        1.57        1.30      3.14 o 
 -11   3   9     1018.81     1033.54     17.87 o 
 -10   3   9     1337.12     1277.50     20.25 o 
  -9   3   9      317.82      329.63      9.23 o 
  -7   3   9       29.33       34.33      3.52 o 
  -5   3   9       45.43       35.44      2.10 o 
  -4   3   9        0.84        0.65      0.92 o 
  -3   3   9        0.15        2.60      1.60 o 
  -2   3   9     1484.26     1557.31     21.19 o 
  -1   3   9      154.47      148.34      4.60 o 
   0   3   9       19.51       25.50      3.19 o 
   1   3   9     1146.18     1149.95     19.77 o 
   2   3   9      307.25      375.61      9.66 o 
   3   3   9      435.32      424.98      8.78 o 
   4   3   9      515.04      559.30     12.81 o 
   5   3   9      176.45      165.09      4.64 o 
   6   3   9      304.40      297.66      7.02 o 
   7   3   9        0.01       -0.97      1.94 o 
   8   3   9       50.34       51.85      4.32 o 
   9   3   9      253.56      250.08      8.32 o 
  10   3   9      529.93      498.65     12.43 o 
  11   3   9        1.33        3.07      2.68 o 
  12   3   9       85.76       65.95      5.38 o 
  13   3   9      128.59      134.96      7.64 o 
  14   3   9      102.38      103.67     12.75 o 
  15   3   9       30.01       41.60     11.65 o 
 -19   4   9       26.83       19.81      8.23 o 
 -18   4   9        5.39        2.55      4.63 o 
 -17   4   9       74.24       78.81      7.96 o 
 -16   4   9        0.23       -0.41      3.32 o 
 -15   4   9      230.61      212.26     11.41 o 
 -14   4   9       32.75       39.11      5.71 o 
 -13   4   9       54.70       37.81      5.25 o 
 -12   4   9      292.63      281.88     14.38 o 
 -11   4   9       23.33       19.11      3.99 o 
 -10   4   9      702.33      628.61     16.95 o 
  -9   4   9      201.74      245.19      8.96 o 
  -8   4   9      101.98       84.52      8.71 o 
  -7   4   9      206.54      193.44      9.67 o 
  -6   4   9      122.09       84.41     12.66 o 
  -5   4   9      699.97      655.10     18.18 o 
  -4   4   9       78.41       91.63      7.06 o 
  -3   4   9       22.16       21.13      4.00 o 
  -2   4   9      115.01      111.29      6.40 o 
  -1   4   9      198.98      239.81     21.97 o 
   0   4   9      641.26      654.78     21.20 o 
   1   4   9        3.00        1.22      2.60 o 
   2   4   9        4.53        0.13      3.27 o 
   3   4   9     1130.73     1136.34     26.16 o 
   4   4   9        0.30        3.74      2.91 o 
   5   4   9      733.33      715.73     19.99 o 
   6   4   9      184.80      175.67     13.74 o 
   7   4   9       32.10       19.31      5.98 o 
   8   4   9       17.34       12.28      4.24 o 
   9   4   9       42.78       27.01      6.62 o 
  10   4   9       60.24       60.08      7.26 o 
  11   4   9       49.77       62.22      9.15 o 
  12   4   9        3.60        2.95      5.89 o 
  13   4   9       46.55       56.71      8.14 o 
  14   4   9        8.36       10.00      7.49 o 
 -17   5   9       18.06       17.97      6.74 o 
 -16   5   9       31.61       31.42      7.39 o 
 -15   5   9       67.81       62.91      8.71 o 
 -14   5   9        2.73        2.62      6.55 o 
 -13   5   9       98.78       81.66      8.97 o 
 -12   5   9      234.23      213.04     13.29 o 
 -11   5   9       37.74       36.72      6.18 o 
 -10   5   9       41.25       55.69      7.07 o 
  -9   5   9       31.98       32.64      6.25 o 
  -8   5   9      122.80      131.78     10.09 o 
  -7   5   9     1684.53     1515.60     32.49 o 
  -6   5   9      535.62      523.68     16.20 o 
  -5   5   9      191.60      227.28     10.68 o 
  -4   5   9      106.58      107.93      7.91 o 
  -3   5   9      358.50      335.38     10.04 o 
  -2   5   9     1742.19     1768.19     40.23 o 
  -1   5   9      160.97      165.68     12.36 o 
   0   5   9        0.22        0.98      2.67 o 
   1   5   9       97.21       78.28      8.54 o 
   2   5   9      569.16      539.24     18.56 o 
   3   5   9      555.30      518.88     17.13 o 
   4   5   9       34.69       27.72      5.07 o 
   5   5   9      279.15      275.95     13.02 o 
   6   5   9       30.59       33.02      5.49 o 
   7   5   9      177.19      182.19     15.17 o 
   8   5   9       45.24       27.55     10.16 o 
   9   5   9      101.61      145.82     20.35 o 
  10   5   9       18.28       20.33     10.22 o 
  11   5   9      170.73      175.93     23.03 o 
  12   5   9      114.77      115.42     19.80 o 
 -16   6   9       84.94      105.08     14.68 o 
 -15   6   9        2.56       -1.19      5.53 o 
 -14   6   9      120.50      133.15     12.14 o 
 -13   6   9      277.59      347.62     16.41 o 
 -12   6   9       23.43       25.81      6.47 o 
 -11   6   9        3.09        2.88      7.48 o 
 -10   6   9      939.04      949.29     26.30 o 
  -9   6   9       29.39       36.37      9.07 o 
  -8   6   9       19.89       28.61      5.67 o 
  -7   6   9       16.83       13.29      4.54 o 
  -6   6   9      113.76      103.76      8.87 o 
  -5   6   9       47.76       54.73     10.26 o 
  -4   6   9       10.51       16.30      5.68 o 
  -3   6   9        2.58       -0.84      3.81 o 
  -2   6   9       35.26       42.03      7.47 o 
  -1   6   9       23.77       21.85     12.53 o 
   0   6   9      212.14      211.27     16.06 o 
   1   6   9       31.37       28.41      6.88 o 
   2   6   9        0.96        0.66      4.08 o 
   3   6   9       19.69       15.03      5.83 o 
   4   6   9      322.93      296.18     19.49 o 
   5   6   9      730.22      778.51     58.26 o 
   6   6   9       66.66       64.72     14.46 o 
   7   6   9       72.36       60.61     13.87 o 
   8   6   9      104.94       89.08     16.68 o 
   9   6   9        2.34       15.03      9.83 o 
  10   6   9        0.10        6.32      9.27 o 
  11   6   9       13.53       26.74     13.07 o 
 -13   7   9       15.85       25.23      7.27 o 
 -12   7   9       11.48       17.51      6.45 o 
 -11   7   9        1.71        4.38      5.00 o 
 -10   7   9       66.77       73.71      9.27 o 
  -9   7   9       13.93       17.80      6.18 o 
  -8   7   9        3.83       11.38      5.12 o 
  -7   7   9      374.36      394.20     20.72 o 
  -6   7   9      155.95      120.59     13.36 o 
  -5   7   9       98.15      123.84     13.38 o 
  -4   7   9       90.38       80.91     10.96 o 
  -3   7   9       42.61       50.20     10.33 o 
  -2   7   9        9.75        8.53      5.44 o 
  -1   7   9       80.08       69.48     10.46 o 
   0   7   9      866.45      882.40     62.14 o 
   1   7   9       50.82       64.66     19.94 o 
   2   7   9        9.23        8.37     14.33 o 
   3   7   9      129.05      132.79     16.60 o 
   4   7   9        8.84       10.18      6.04 o 
   5   7   9      206.52      197.96     17.31 o 
   6   7   9       57.79       56.10     15.06 o 
   7   7   9        1.28        1.32      7.82 o 
   8   7   9       94.12      111.95     19.39 o 
 -10   8   9       20.36       34.04      9.47 o 
  -9   8   9        1.27       -4.19      6.06 o 
  -8   8   9       16.10       11.18      7.28 o 
  -7   8   9      118.39      132.91     15.07 o 
  -6   8   9        4.67        1.01      6.22 o 
  -5   8   9        0.66       -2.09      5.43 o 
  -4   8   9       78.08       72.61     13.60 o 
  -3   8   9       18.91       11.83      6.56 o 
  -2   8   9        9.16       10.58      9.17 o 
  -1   8   9       19.35       11.81     12.19 o 
   0   8   9        0.35        0.04      7.73 o 
   1   8   9        1.07       -1.22      4.97 o 
   2   8   9        8.50       11.40      6.55 o 
   3   8   9       36.48       35.79      8.82 o 
   4   8   9        0.27       -2.78      5.23 o 
   5   8   9       50.86       67.99     11.41 o 
 -21   0  10      282.31      319.83     27.92 o 
 -20   0  10        3.54        2.13      4.16 o 
 -19   0  10       61.60       65.48      7.40 o 
 -18   0  10       35.91       27.39      6.12 o 
 -17   0  10       48.13       48.32      6.06 o 
 -16   0  10      148.53      161.39      9.86 o 
 -15   0  10        3.71       -0.91      2.70 o 
 -14   0  10     1754.30     1545.25     30.68 o 
 -13   0  10     1356.68     1214.68     25.15 o 
 -12   0  10     1038.77     1045.73     22.07 o 
 -11   0  10     4798.76     4531.28     70.48 o 
 -10   0  10      628.53      599.43     15.72 o 
  -9   0  10        6.68        8.01      2.34 o 
  -8   0  10      150.10      168.87      6.41 o 
  -7   0  10      264.31      297.78      8.59 o 
  -6   0  10     3831.88     3879.09     58.56 o 
  -5   0  10     1862.07     2215.48     35.12 o 
  -4   0  10     5620.56     5598.65     81.46 o 
  -3   0  10       10.91       19.90      2.30 o 
  -2   0  10     1206.98     1286.97     21.71 o 
  -1   0  10       32.32       39.07      2.95 o 
   0   0  10      269.57      228.90      8.34 o 
   1   0  10     4008.83     4107.65     52.05 o 
   2   0  10      453.43      541.98      9.64 o 
   3   0  10     2121.52     2305.47     35.81 o 
   5   0  10       22.63       11.28      3.00 o 
   6   0  10      134.13      124.90     10.19 o 
   7   0  10      123.64      134.25      6.38 o 
   8   0  10       49.79       54.66      4.65 o 
   9   0  10      323.82      317.61      9.64 o 
  10   0  10      354.51      354.19     10.50 o 
  11   0  10      137.30      139.85      8.06 o 
  12   0  10       25.00       29.55      4.45 o 
  13   0  10      428.83      440.03     12.65 o 
  14   0  10      180.23      194.20     10.84 o 
  15   0  10       73.98       80.22     10.37 o 
 -20   1  10       23.95       23.61      3.99 o 
 -19   1  10       28.09       23.85      3.87 o 
 -18   1  10       44.34       48.78      4.53 o 
 -17   1  10      106.96      122.75      6.29 o 
 -16   1  10       75.64       76.23      4.88 o 
 -15   1  10       45.75       45.28      3.85 o 
 -14   1  10       11.55        7.21      2.28 o 
 -13   1  10     1599.85     1472.59     20.47 o 
 -12   1  10      646.11      636.01     11.22 o 
 -11   1  10      239.77      247.73      7.16 o 
 -10   1  10      278.33      253.73      8.20 o 
  -9   1  10        4.97        6.12      1.80 o 
  -8   1  10      700.26      738.82     12.34 o 
  -7   1  10        5.34       14.64      1.91 o 
  -6   1  10       18.87       17.07      2.25 o 
  -5   1  10     1948.60     2035.37     21.11 o 
  -4   1  10       51.11       59.11      2.34 o 
  -3   1  10        8.17       18.26      1.50 o 
  -2   1  10       94.45       93.61      3.05 o 
  -1   1  10      168.46      153.31      5.16 o 
   0   1  10     4462.56     4747.98     58.87 o 
   1   1  10      424.23      494.26      7.52 o 
   2   1  10      468.32      495.59     10.32 o 
   3   1  10       74.70       67.90      2.72 o 
   4   1  10      710.44      705.19     10.76 o 
   5   1  10       61.11       61.95      3.09 o 
   6   1  10       50.59       45.05      2.78 o 
   7   1  10      295.00      289.35      5.89 o 
   8   1  10       89.67       91.15      3.92 o 
   9   1  10       64.05       62.46      3.33 o 
  10   1  10       21.98       20.23      2.59 o 
  11   1  10      292.06      292.30      7.72 o 
  12   1  10       77.60       69.77      5.05 o 
  13   1  10       15.21       13.94      4.44 o 
  14   1  10       77.12       80.27      6.54 o 
  15   1  10      121.52      121.55      7.60 o 
 -20   2  10       49.06       50.25      6.67 o 
 -19   2  10       54.91       48.56      7.88 o 
 -18   2  10      197.99      213.26      8.00 o 
 -17   2  10      222.10      216.81      7.75 o 
 -16   2  10        0.10       -0.94      2.19 o 
 -15   2  10      149.01      148.51      6.05 o 
 -14   2  10       78.26       79.54      5.57 o 
 -13   2  10       78.78       74.55      4.99 o 
 -12   2  10      259.01      225.81      6.30 o 
 -11   2  10      945.26      845.65     13.14 o 
 -10   2  10      312.55      313.31      7.30 o 
  -9   2  10     1868.16     1892.42     24.85 o 
  -8   2  10       10.71       13.76      1.42 o 
  -7   2  10      658.26      617.57      8.54 o 
  -6   2  10      426.61      446.15      5.64 o 
  -5   2  10      475.32      537.99      5.69 o 
  -4   2  10      131.22      149.64      2.91 o 
  -3   2  10      106.16      134.25      3.13 o 
  -2   2  10      715.09      750.18     10.86 o 
  -1   2  10     1535.22     1731.02     24.77 o 
   0   2  10       59.16       47.89      2.40 o 
   1   2  10      430.31      491.37      7.87 o 
   2   2  10     1726.07     1907.55     22.68 o 
   3   2  10      220.70      236.72      5.87 o 
   4   2  10      542.09      534.39      8.87 o 
   5   2  10      262.57      286.66      6.50 o 
   6   2  10       11.34       14.26      2.34 o 
   7   2  10       49.20       61.36      3.85 o 
   8   2  10      617.35      584.16     11.91 o 
   9   2  10       90.68       91.48      4.62 o 
  10   2  10       61.36       61.98      5.91 o 
  11   2  10        1.61        1.19      2.75 o 
  12   2  10       56.95       48.42      5.04 o 
  13   2  10        1.04        4.63      3.68 o 
  14   2  10       23.82       16.71      4.76 o 
  15   2  10      221.62      227.99     20.21 o 
 -19   3  10        0.33        0.29      4.36 o 
 -18   3  10      133.60      120.65      9.38 o 
 -17   3  10      208.12      240.84     12.15 o 
 -16   3  10        3.83       -1.62      3.86 o 
 -15   3  10        1.56        0.79      2.14 o 
 -14   3  10      297.98      276.71     10.41 o 
 -13   3  10      662.44      629.83     16.68 o 
 -12   3  10      295.61      278.49     10.01 o 
 -11   3  10      105.13      102.50      5.81 o 
 -10   3  10       26.90       41.93      3.93 o 
  -9   3  10     1295.20     1196.86     18.82 o 
  -8   3  10      153.24      153.86      6.29 o 
  -7   3  10      337.46      318.78     11.26 o 
  -6   3  10      462.80      473.34      8.20 o 
  -5   3  10      105.07      109.08      3.51 o 
  -4   3  10      946.82      957.31     14.87 o 
  -3   3  10       27.00       25.00      2.49 o 
  -2   3  10      639.57      703.02     11.69 o 
  -1   3  10       16.56       21.98      2.79 o 
   0   3  10       27.16       35.96      3.84 o 
   1   3  10       60.84       50.42      4.06 o 
   2   3  10      682.26      714.19     14.73 o 
   3   3  10      982.28      997.99     18.84 o 
   4   3  10       71.31       83.81      3.62 o 
   5   3  10       26.38       24.89      2.60 o 
   6   3  10       49.21       46.82      3.68 o 
   7   3  10      268.24      275.24     10.16 o 
   8   3  10      185.40      187.27      7.20 o 
   9   3  10       41.34       44.54      5.43 o 
  10   3  10      267.57      279.04      9.19 o 
  11   3  10        1.41        0.01      2.70 o 
  12   3  10       97.54      112.21      6.74 o 
  13   3  10      697.11      720.74     19.21 o 
  14   3  10        1.72       -3.68      3.68 o 
 -18   4  10       19.52       15.86      6.42 o 
 -17   4  10       66.97       66.61      9.03 o 
 -16   4  10      239.80      229.13     26.24 o 
 -15   4  10       35.04       27.01      6.34 o 
 -14   4  10      208.36      230.52     13.84 o 
 -13   4  10      271.54      264.78     13.13 o 
 -12   4  10      199.67      185.41     11.97 o 
 -11   4  10      382.14      297.68     12.95 o 
 -10   4  10        1.86       -2.28      2.88 o 
  -9   4  10     1100.54     1094.14     36.64 o 
  -8   4  10      361.00      381.00     19.84 o 
  -7   4  10      177.56      173.35     10.05 o 
  -6   4  10      711.59      691.22     18.21 o 
  -5   4  10        3.27        4.53      2.40 o 
  -4   4  10       81.79       88.01      6.29 o 
  -3   4  10     1612.08     1691.35     31.40 o 
  -2   4  10      149.52      138.72     10.42 o 
  -1   4  10      638.06      581.97     29.22 o 
   0   4  10     1388.59     1450.18     37.06 o 
   1   4  10       28.09        8.80      4.76 o 
   2   4  10      136.88      146.68      9.73 o 
   3   4  10      177.85      162.80     10.25 o 
   4   4  10      156.07      174.31     12.51 o 
   5   4  10      349.69      337.76     15.49 o 
   6   4  10      115.29      135.54     12.24 o 
   7   4  10       19.81       23.16     12.22 o 
   8   4  10       50.44       52.22      6.38 o 
   9   4  10        7.06        8.26      5.83 o 
  10   4  10      125.55      127.96     10.12 o 
  11   4  10      475.06      476.53     17.66 o 
  12   4  10       41.56       49.81      7.77 o 
  13   4  10        9.52        8.33      5.94 o 
 -17   5  10        0.36        4.89      5.47 o 
 -16   5  10      109.47      105.33     11.07 o 
 -15   5  10      115.01      123.38     12.64 o 
 -14   5  10        0.04       -3.14      4.29 o 
 -13   5  10       17.66       31.96      6.44 o 
 -12   5  10        2.36        3.55      4.48 o 
 -11   5  10      178.46      166.35     16.24 o 
 -10   5  10      523.75      539.76     18.22 o 
  -9   5  10       28.95       43.38      6.33 o 
  -8   5  10      629.45      567.34     18.00 o 
  -7   5  10      255.55      294.25     15.39 o 
  -6   5  10       87.92       94.79      9.07 o 
  -5   5  10        0.30        3.21      3.11 o 
  -4   5  10       84.20       78.26      6.85 o 
  -3   5  10      238.38      240.30     10.48 o 
  -2   5  10      126.01      125.70      8.83 o 
  -1   5  10       38.85       50.84      7.23 o 
   0   5  10      292.59      283.98     13.89 o 
   1   5  10      389.09      358.45     13.77 o 
   2   5  10      102.14      105.63     11.62 o 
   3   5  10        9.97        8.25      3.68 o 
   4   5  10       28.43       31.78      5.56 o 
   5   5  10        4.91        3.87      3.50 o 
   6   5  10        3.00        5.54      4.94 o 
   7   5  10       27.47       22.60      7.15 o 
   8   5  10       77.28       63.63     10.04 o 
   9   5  10       71.71       62.27     14.13 o 
  10   5  10      112.34      149.23     21.18 o 
  11   5  10       33.27       58.35     15.67 o 
  12   5  10        1.80       25.11     13.21 o 
 -16   6  10       88.06       61.07     12.03 o 
 -15   6  10       47.71       57.08      9.44 o 
 -14   6  10        0.53        2.21      5.28 o 
 -13   6  10       65.74       88.44     10.09 o 
 -12   6  10       83.43       75.21      9.34 o 
 -11   6  10       43.62       39.70      7.01 o 
 -10   6  10       17.78       25.13      5.97 o 
  -9   6  10       80.92       81.84     12.93 o 
  -8   6  10        3.18        1.07      4.10 o 
  -7   6  10      238.37      275.59     17.21 o 
  -6   6  10       21.50        6.60      5.05 o 
  -5   6  10      953.29      888.45     30.55 o 
  -4   6  10      185.50      196.99     19.61 o 
  -3   6  10        9.80        1.26      4.29 o 
  -2   6  10        4.59        1.71      4.23 o 
  -1   6  10      158.60      160.74     11.31 o 
   0   6  10       40.95       42.49      6.80 o 
   1   6  10       11.05        6.31      3.81 o 
   2   6  10      143.60      130.42     16.21 o 
   3   6  10        0.25        4.62      4.56 o 
   4   6  10       12.89        7.76     13.80 o 
   5   6  10       23.87       27.72      7.31 o 
   6   6  10       57.64       58.46     13.94 o 
   7   6  10       34.04       26.83     10.87 o 
   8   6  10       11.39       25.02     10.41 o 
   9   6  10       53.78       41.39     13.72 o 
  10   6  10       11.89        5.59      9.82 o 
 -13   7  10       80.74      103.42     11.44 o 
 -12   7  10      117.98      130.75     12.31 o 
 -11   7  10        3.73        2.29      5.24 o 
 -10   7  10       18.98       22.07      6.45 o 
  -9   7  10       39.76       38.38      8.96 o 
  -8   7  10       12.14        7.27      6.19 o 
  -7   7  10      249.75      277.01     20.21 o 
  -6   7  10        7.84        0.87      5.05 o 
  -5   7  10        9.61        0.50      4.95 o 
  -4   7  10      100.82      112.09     12.81 o 
  -3   7  10        8.22        4.08      7.79 o 
  -2   7  10       35.75       39.43     12.54 o 
  -1   7  10      124.87      114.80     17.61 o 
   0   7  10       35.18       31.53     18.42 o 
   1   7  10        0.72        3.45      5.27 o 
   2   7  10        8.97       15.33      6.39 o 
   3   7  10      394.57      437.19     22.40 o 
   4   7  10        4.74        7.69      5.71 o 
   5   7  10        7.09       14.44      6.58 o 
   6   7  10        5.89       10.51      9.32 o 
   7   7  10       11.85       17.22     11.31 o 
   8   7  10      167.40      148.98     22.58 o 
 -10   8  10      202.56      259.87     30.69 o 
  -9   8  10       64.59       56.76     10.77 o 
  -8   8  10       28.14       36.91      9.29 o 
  -7   8  10       18.68        3.22      8.50 o 
  -6   8  10       11.44        7.30      6.34 o 
  -5   8  10       36.50       58.79     10.29 o 
  -4   8  10        9.03       15.08     13.15 o 
  -3   8  10       83.25      102.88     24.49 o 
  -2   8  10      108.90      117.34     14.25 o 
  -1   8  10        7.10        6.60      6.84 o 
   0   8  10       37.88       23.18     10.09 o 
   1   8  10        6.08        7.59      6.01 o 
   2   8  10        3.32       -0.99      5.29 o 
   3   8  10      191.27      227.25     19.65 o 
   4   8  10       14.59        3.06      8.81 o 
 -20   1  11      119.50      114.96      6.84 o 
 -19   1  11      102.72      134.41      7.09 o 
 -18   1  11       49.00       44.15      4.35 o 
 -17   1  11        7.16        4.74      2.51 o 
 -16   1  11      193.98      199.50      7.59 o 
 -15   1  11      145.63      123.29      5.86 o 
 -14   1  11       44.66       35.83      3.60 o 
 -13   1  11       96.56       89.03      4.67 o 
 -12   1  11      187.13      162.52      5.84 o 
 -11   1  11      415.32      405.34      8.85 o 
 -10   1  11       11.95        5.56      2.64 o 
  -9   1  11     1137.07     1167.93     17.76 o 
  -8   1  11      186.72      183.72      5.65 o 
  -7   1  11      191.27      211.26      4.99 o 
  -6   1  11       83.48       85.85      3.28 o 
  -5   1  11      383.93      390.15      6.08 o 
  -4   1  11      580.48      601.62     12.88 o 
  -3   1  11       67.80       62.11      2.55 o 
  -2   1  11       33.08       43.61      2.48 o 
  -1   1  11       24.55       33.60      2.97 o 
   0   1  11      315.58      308.85      7.05 o 
   1   1  11     2412.04     2666.22     28.93 o 
   2   1  11      507.06      485.36      7.78 o 
   3   1  11      795.24      814.24     10.62 o 
   4   1  11      100.00      117.68      4.50 o 
   5   1  11     1996.53     2148.47     23.48 o 
   6   1  11      231.18      229.59      5.80 o 
   7   1  11     1455.68     1456.09     16.82 o 
   8   1  11       28.05       29.28      2.64 o 
   9   1  11        2.58       -0.14      1.87 o 
  10   1  11      166.50      183.02      5.55 o 
  11   1  11        0.27       -2.41      2.41 o 
  12   1  11       71.37       81.49      5.60 o 
  13   1  11       14.09       14.47      3.60 o 
  14   1  11       89.66       82.68      5.90 o 
 -20   2  11       26.84       32.16      4.30 o 
 -19   2  11        8.28        3.65      2.91 o 
 -18   2  11       16.50       21.53      3.61 o 
 -17   2  11      146.39      141.26      6.71 o 
 -16   2  11       67.92       55.52      4.25 o 
 -15   2  11       37.07       41.91      3.85 o 
 -14   2  11      556.52      525.39     10.59 o 
 -13   2  11       93.76       93.68      5.66 o 
 -12   2  11      150.72      138.07      5.34 o 
 -11   2  11     2168.05     2055.25     22.70 o 
 -10   2  11       83.23       82.78      3.06 o 
  -9   2  11       49.03       59.92      2.59 o 
  -8   2  11      211.99      230.43      5.37 o 
  -7   2  11      576.72      607.04      8.15 o 
  -6   2  11     1226.65     1228.22     13.78 o 
  -5   2  11      952.01     1028.37      9.92 o 
  -4   2  11     1769.14     1829.10     18.98 o 
  -3   2  11       14.83        6.95      1.47 o 
  -2   2  11     1041.40     1091.32     14.90 o 
  -1   2  11      417.68      407.77      9.52 o 
   0   2  11     1397.49     1437.14     18.93 o 
   1   2  11        1.24        0.28      1.26 o 
   2   2  11        4.17       -1.30      1.30 o 
   3   2  11      492.50      546.73      9.88 o 
   4   2  11        1.67        1.68      1.65 o 
   5   2  11       72.14       98.72      4.44 o 
   6   2  11        0.08       -1.79      1.79 o 
   7   2  11      493.09      486.23      9.58 o 
   8   2  11      502.40      507.13      9.48 o 
   9   2  11       56.61       56.92      4.22 o 
  10   2  11      170.35      177.23      9.53 o 
  11   2  11      303.55      299.90     10.80 o 
  12   2  11        1.56        0.12      3.94 o 
  13   2  11      178.90      174.32     11.95 o 
  14   2  11        0.48        0.84      3.59 o 
 -19   3  11       45.36       49.30      9.47 o 
 -18   3  11        8.36        4.03      4.80 o 
 -17   3  11       17.57       12.98      6.19 o 
 -16   3  11      427.82      441.35     16.75 o 
 -15   3  11       29.38       34.45      5.14 o 
 -14   3  11      118.58      108.40      7.80 o 
 -13   3  11      187.65      166.47     10.24 o 
 -12   3  11       59.43       34.45      4.60 o 
 -11   3  11        5.48        4.88      4.25 o 
 -10   3  11      609.11      579.60     13.93 o 
  -9   3  11      963.98      909.99     17.92 o 
  -8   3  11      496.59      493.17     11.65 o 
  -7   3  11     1311.23     1384.80     23.03 o 
  -6   3  11       75.07       91.28      6.75 o 
  -5   3  11      313.17      279.37      7.01 o 
  -4   3  11      248.87      281.31      6.95 o 
  -3   3  11      442.19      424.74      8.67 o 
  -2   3  11       45.00       39.39      3.57 o 
  -1   3  11      264.26      331.68      9.00 o 
   0   3  11     1604.06     1612.46     29.69 o 
   1   3  11      145.40      169.35      7.01 o 
   2   3  11      239.67      230.15      7.88 o 
   3   3  11      188.62      184.37      4.97 o 
   4   3  11        0.54       -0.57      1.57 o 
   5   3  11      160.88      167.20      7.36 o 
   6   3  11     1204.34     1168.37     20.29 o 
   7   3  11       71.37       79.06      5.06 o 
   8   3  11       14.07       11.26      3.06 o 
   9   3  11        1.57       -2.59      2.59 o 
  10   3  11      115.97      112.61      6.85 o 
  11   3  11      218.30      220.52      8.57 o 
  12   3  11       94.65       94.43      7.54 o 
  13   3  11        0.25       -1.08      3.62 o 
 -18   4  11       72.80       80.99     10.23 o 
 -17   4  11        2.09        0.03      4.77 o 
 -16   4  11      130.61      150.69     12.16 o 
 -15   4  11      314.12      288.87     14.63 o 
 -14   4  11        0.06       -3.26      3.26 o 
 -13   4  11       45.47       54.53      7.37 o 
 -12   4  11      172.32      174.24     11.65 o 
 -11   4  11      304.82      294.52     12.78 o 
 -10   4  11      826.30      844.52     28.69 o 
  -9   4  11       51.57       28.31      5.36 o 
  -8   4  11        0.06       -0.99      2.72 o 
  -7   4  11     1399.95     1445.92     30.50 o 
  -6   4  11      457.96      419.87     11.90 o 
  -5   4  11      478.44      508.09     12.47 o 
  -4   4  11       92.34       91.18      5.88 o 
  -3   4  11       61.69       63.67      6.03 o 
  -2   4  11      521.30      454.01     15.58 o 
  -1   4  11       17.75       13.98      4.54 o 
   0   4  11      350.96      333.83     15.23 o 
   1   4  11       20.88       24.81      4.58 o 
   2   4  11        1.39       -2.68      2.68 o 
   3   4  11      148.61      148.84     10.06 o 
   4   4  11       34.01       23.21      7.16 o 
   5   4  11      358.83      354.91     16.45 o 
   6   4  11        0.50       -0.46      4.16 o 
   7   4  11       14.73        9.11      4.12 o 
   8   4  11        4.14        4.77      5.52 o 
   9   4  11       73.62       75.33      8.02 o 
  10   4  11       57.69       44.85      6.82 o 
  11   4  11      191.11      196.33     13.07 o 
  12   4  11      219.82      222.28     14.06 o 
  13   4  11       31.03       32.57     14.76 o 
 -17   5  11       91.62       80.13     11.56 o 
 -16   5  11      198.22      199.92     14.55 o 
 -15   5  11       39.36       47.71      7.89 o 
 -14   5  11      184.65      187.09     13.50 o 
 -13   5  11      160.59      153.22     12.80 o 
 -12   5  11        8.75        2.50      4.26 o 
 -11   5  11       69.26       83.53      8.81 o 
 -10   5  11       35.92       25.79      8.06 o 
  -9   5  11       30.01       34.58      9.13 o 
  -8   5  11      168.77      166.83     11.01 o 
  -7   5  11      310.25      340.36     14.21 o 
  -6   5  11      158.89      156.62     10.21 o 
  -5   5  11        4.04        3.88      3.91 o 
  -4   5  11      137.84      138.45      9.28 o 
  -3   5  11      120.00       91.81      7.66 o 
  -2   5  11      383.42      385.31     14.02 o 
  -1   5  11        4.40        7.33      4.89 o 
   0   5  11      263.71      238.69     11.33 o 
   1   5  11      216.78      225.48     11.58 o 
   2   5  11        9.44        2.26      3.34 o 
   3   5  11       55.48       50.77      9.26 o 
   4   5  11      955.21      973.55     26.04 o 
   5   5  11       56.77       55.95      7.19 o 
   6   5  11      249.71      274.50     36.52 o 
   7   5  11      237.94      244.85     17.21 o 
   8   5  11      229.48      216.38     17.56 o 
   9   5  11       22.19       27.06      8.22 o 
  10   5  11      176.90      174.03     22.46 o 
  11   5  11        5.57       27.52     12.55 o 
 -15   6  11       24.98       27.69      7.79 o 
 -14   6  11      741.76      804.39     37.75 o 
 -13   6  11       14.91       14.02      7.60 o 
 -12   6  11       39.53       34.17      7.30 o 
 -11   6  11        0.36        1.02      4.43 o 
 -10   6  11       29.14       18.26      5.65 o 
  -9   6  11      395.61      417.35     16.42 o 
  -8   6  11        0.52        4.10      4.02 o 
  -7   6  11       26.65       34.14      7.85 o 
  -6   6  11      233.56      207.78     16.34 o 
  -5   6  11      445.43      466.12     21.37 o 
  -4   6  11       19.61       17.38      6.11 o 
  -3   6  11      586.33      559.69     23.58 o 
  -2   6  11       16.51       27.07      6.59 o 
  -1   6  11       24.84       31.76      5.76 o 
   0   6  11      237.75      239.08     20.62 o 
   1   6  11       17.62       15.14      4.69 o 
   2   6  11        0.08        0.34      3.60 o 
   3   6  11       72.28       59.70      7.58 o 
   4   6  11        4.68       10.97      4.87 o 
   5   6  11       29.09       18.72      8.26 o 
   6   6  11      102.41       99.00     18.00 o 
   7   6  11        8.78       10.42      8.95 o 
   8   6  11      465.84      468.87     32.82 o 
   9   6  11        2.73       -7.66      7.79 o 
 -13   7  11        7.24        9.46      7.92 o 
 -12   7  11       16.09        4.34      5.80 o 
 -11   7  11       49.72       55.87     10.82 o 
 -10   7  11       16.69       11.09      7.05 o 
  -9   7  11       58.79       44.56      9.45 o 
  -8   7  11       56.66       60.31     10.53 o 
  -7   7  11       52.05       36.97      8.58 o 
  -6   7  11       38.53       26.23      7.62 o 
  -5   7  11      395.41      401.78     27.84 o 
  -4   7  11       95.14       77.44     11.14 o 
  -3   7  11        5.49        8.41      7.32 o 
  -2   7  11       66.23       69.63     10.56 o 
  -1   7  11       45.34       40.46     14.70 o 
   0   7  11        3.48        5.48      5.45 o 
   1   7  11       17.16       21.45      8.06 o 
   2   7  11       26.89       17.56      6.99 o 
   3   7  11       79.79       54.66      9.87 o 
   4   7  11      198.35      166.94     19.06 o 
   5   7  11      111.95      110.64     13.73 o 
   6   7  11       42.31       36.20     13.07 o 
   7   7  11        2.82       -3.71      8.01 o 
  -9   8  11        9.18        8.01      7.08 o 
  -8   8  11        5.48       -1.95      6.29 o 
  -7   8  11        1.37        2.53      6.55 o 
  -6   8  11       16.95       17.26      9.14 o 
  -5   8  11      176.37      165.49     16.64 o 
  -4   8  11       54.86       71.31     11.98 o 
  -3   8  11       66.69       79.38     12.17 o 
  -2   8  11       48.87       41.37      9.26 o 
  -1   8  11       60.41       51.68     18.35 o 
   0   8  11       56.69       49.98     10.44 o 
   1   8  11      140.12      144.33     16.05 o 
   2   8  11        0.04       -1.81      5.13 o 
   3   8  11        0.04       -4.96      4.96 o 
 -20   0  12      102.51      104.26     11.45 o 
 -19   0  12       20.04       26.61      6.42 o 
 -18   0  12      152.21      136.57      9.72 o 
 -17   0  12        7.86       14.96      4.31 o 
 -16   0  12      227.88      207.25     10.04 o 
 -15   0  12       52.00       43.79      5.27 o 
 -14   0  12        7.38       -0.16      2.62 o 
 -13   0  12        1.37        0.71      2.44 o 
 -12   0  12     4939.38     4545.96     71.44 o 
 -11   0  12     2567.48     2606.55     43.87 o 
 -10   0  12      202.93      187.50      7.49 o 
  -9   0  12     4200.23     4295.42     66.26 o 
  -8   0  12       38.13       26.82      3.38 o 
  -7   0  12      356.30      378.43     11.05 o 
  -6   0  12      835.66      829.48     16.54 o 
  -5   0  12     2091.54     2163.09     35.09 o 
  -4   0  12      164.11      148.93      5.70 o 
  -3   0  12       33.00       36.62      3.21 o 
  -2   0  12       10.01        2.92      2.22 o 
  -1   0  12      593.43      560.66     11.77 o 
   0   0  12     1163.58     1112.45     19.51 o 
   1   0  12       40.80       64.04      3.52 o 
   2   0  12      940.41      916.53     17.01 o 
   3   0  12      771.83      382.76     15.50 o 
   4   0  12      126.84      155.57     11.91 o 
   5   0  12      336.23      367.76     20.49 o 
   6   0  12      471.31      452.99     11.03 o 
   7   0  12      146.46      168.88      7.29 o 
   8   0  12     2086.70     2035.15     32.11 o 
   9   0  12     1363.14     1321.47     23.65 o 
  10   0  12       40.17       53.90      6.25 o 
  11   0  12      223.75      225.81      9.34 o 
  12   0  12       13.69       18.23      4.38 o 
  13   0  12      177.68      192.56      9.47 o 
  14   0  12       40.85       47.97      9.06 o 
 -20   1  12       38.82       42.26      5.02 o 
 -19   1  12       33.38       37.75      4.29 o 
 -18   1  12      343.13      335.53     11.61 o 
 -17   1  12       57.49       49.80      4.33 o 
 -16   1  12       60.26       68.22      4.75 o 
 -15   1  12        1.79        2.50      2.09 o 
 -14   1  12      357.11      361.15      9.18 o 
 -13   1  12       99.32      116.17      5.43 o 
 -12   1  12       35.77       24.76      2.67 o 
 -11   1  12        0.37       -0.24      1.54 o 
 -10   1  12        4.32        1.87      2.51 o 
  -9   1  12      140.84      153.51      5.41 o 
  -8   1  12        1.17        0.56      1.06 o 
  -7   1  12       73.43       88.22      4.06 o 
  -6   1  12      758.04      810.17     10.43 o 
  -5   1  12     1754.60     1873.78     20.05 o 
  -4   1  12      295.91      342.79      6.16 o 
  -3   1  12      201.08      216.82      4.59 o 
  -2   1  12       85.47       88.25      3.16 o 
  -1   1  12      336.65      297.38      5.86 o 
   0   1  12       41.83       52.04      3.28 o 
   1   1  12      517.26      536.08      8.40 o 
   2   1  12        9.12        4.40      1.55 o 
   3   1  12      134.53      152.95      4.22 o 
   4   1  12      644.24      635.62      9.42 o 
   5   1  12      138.43      160.72      6.05 o 
   6   1  12      241.35      226.01      5.32 o 
   7   1  12      382.94      373.20      7.44 o 
   8   1  12      112.23      116.83      4.77 o 
   9   1  12      516.34      515.87      8.98 o 
  10   1  12        0.04       -1.33      2.31 o 
  11   1  12       62.54       65.84      5.37 o 
  12   1  12       12.58       12.31      3.38 o 
  13   1  12      141.96      139.05      8.90 o 
  14   1  12        2.46        1.38      4.49 o 
 -20   2  12       33.01       22.47      4.32 o 
 -19   2  12       39.13       46.92      4.74 o 
 -18   2  12       10.69       13.00      3.21 o 
 -17   2  12        1.14        3.01      2.52 o 
 -16   2  12       15.12       10.48      2.77 o 
 -15   2  12      189.70      188.71      6.82 o 
 -14   2  12      400.19      397.51      9.04 o 
 -13   2  12      644.18      602.57     15.46 o 
 -12   2  12      212.87      209.75      6.21 o 
 -11   2  12      178.09      184.25      4.45 o 
 -10   2  12       13.48       19.65      1.90 o 
  -9   2  12      238.81      241.12      4.88 o 
  -8   2  12      291.34      284.40      5.58 o 
  -7   2  12     1132.04     1144.75     13.43 o 
  -6   2  12       77.85       88.24      2.77 o 
  -5   2  12       17.09       10.41      1.24 o 
  -4   2  12      150.71      162.47      3.14 o 
  -3   2  12        2.38        1.35      1.25 o 
  -2   2  12       20.44       20.37      2.41 o 
  -1   2  12      508.20      570.99     12.37 o 
   0   2  12       59.19       69.08      4.14 o 
   1   2  12      602.08      660.41     11.61 o 
   2   2  12       21.18       28.75      2.54 o 
   3   2  12       67.06       77.82      4.81 o 
   4   2  12      413.13      386.49      7.96 o 
   5   2  12       57.22       58.68      4.02 o 
   6   2  12      143.82      185.48      6.33 o 
   7   2  12      504.50      513.62     10.24 o 
   8   2  12      120.41      109.22      5.43 o 
   9   2  12      176.48      170.77      7.17 o 
  10   2  12        4.73        7.36      3.56 o 
  11   2  12      102.15       86.39      6.81 o 
  12   2  12      334.31      350.41     11.96 o 
  13   2  12      202.91      200.68     12.33 o 
 -19   3  12      267.44      308.70     26.21 o 
 -18   3  12        9.04        2.07      4.53 o 
 -17   3  12       47.60       50.48      6.28 o 
 -16   3  12      265.51      278.73     11.68 o 
 -15   3  12        1.02       -0.12      3.15 o 
 -14   3  12       18.10       13.48      3.90 o 
 -13   3  12       88.23       74.76      6.31 o 
 -12   3  12       13.37       10.01      3.22 o 
 -11   3  12       31.71       32.96      4.20 o 
 -10   3  12      244.52      211.07     10.45 o 
  -9   3  12        1.38        5.12      4.63 o 
  -8   3  12       59.83       53.75      5.96 o 
  -7   3  12      469.84      469.12     17.14 o 
  -6   3  12     1708.86     1693.94     26.91 o 
  -5   3  12      376.65      364.87      9.36 o 
  -4   3  12       60.00       53.14      3.57 o 
  -3   3  12       85.26       84.39      5.94 o 
  -2   3  12      218.88      219.18      7.34 o 
  -1   3  12      392.02      419.17     11.97 o 
   0   3  12        0.46        0.92      2.41 o 
   1   3  12      153.92      147.94      6.86 o 
   2   3  12       13.02       14.01      3.03 o 
   3   3  12       35.39       40.76      2.97 o 
   4   3  12       62.53       74.34      4.07 o 
   5   3  12      416.45      391.99      9.17 o 
   6   3  12      105.22      102.71      5.52 o 
   7   3  12       14.65       16.94      3.40 o 
   8   3  12        8.62       15.26      4.29 o 
   9   3  12      142.74      147.99      7.26 o 
  10   3  12      203.37      223.79      8.93 o 
  11   3  12      101.07      105.50      6.96 o 
  12   3  12      230.49      222.99      9.54 o 
  13   3  12      116.44      125.48     13.98 o 
 -18   4  12        9.11        2.95      5.17 o 
 -17   4  12       63.54       77.66     18.02 o 
 -16   4  12       20.69       29.82      9.83 o 
 -15   4  12       99.81      106.37     10.29 o 
 -14   4  12      437.04      462.92     17.71 o 
 -13   4  12        0.76       -3.35      3.35 o 
 -12   4  12        0.00        1.46      3.36 o 
 -11   4  12        0.97        3.37      3.41 o 
 -10   4  12       70.52       58.10      6.88 o 
  -9   4  12       86.77       62.25      6.80 o 
  -8   4  12      568.06      547.97     19.35 o 
  -7   4  12      129.56      135.61      9.21 o 
  -6   4  12       20.17       23.63      4.71 o 
  -5   4  12      288.04      273.38     12.09 o 
  -4   4  12      104.24       85.94      7.10 o 
  -3   4  12     1215.80     1049.29     24.44 o 
  -2   4  12      412.35      403.14     13.76 o 
  -1   4  12      125.22      126.76     16.10 o 
   0   4  12       12.42        9.35      4.47 o 
   1   4  12      164.96      180.69     14.41 o 
   2   4  12      782.56      712.47     20.06 o 
   3   4  12      469.56      475.74     19.35 o 
   4   4  12        3.92        1.85      3.19 o 
   5   4  12        7.85        8.78      4.14 o 
   6   4  12      335.36      326.41     12.92 o 
   7   4  12      141.10      143.10     13.40 o 
   8   4  12      160.00      152.77     10.64 o 
   9   4  12       89.23       86.13     10.17 o 
  10   4  12      198.61      207.83     13.11 o 
  11   4  12      336.00      344.55     15.78 o 
  12   4  12       13.07       13.07      6.06 o 
 -17   5  12      218.70      210.53     27.17 o 
 -16   5  12      539.69      572.40     30.14 o 
 -15   5  12        1.11       -4.54      4.54 o 
 -14   5  12      121.64      128.14     11.62 o 
 -13   5  12        1.46        2.35      4.71 o 
 -12   5  12        0.44        1.34      4.95 o 
 -11   5  12      122.27      132.97     10.86 o 
 -10   5  12       54.27       47.06      6.92 o 
  -9   5  12      103.63      117.97      9.87 o 
  -8   5  12      439.33      424.10     15.62 o 
  -7   5  12      100.98      115.97     11.88 o 
  -6   5  12       19.08        7.25      4.51 o 
  -5   5  12     1266.21     1153.69     75.20 o 
  -4   5  12      401.02      424.76     14.78 o 
  -3   5  12       10.49        4.17      3.36 o 
  -2   5  12       94.78       94.88      8.35 o 
  -1   5  12      107.74       94.11     10.16 o 
   0   5  12        1.33        0.95      3.34 o 
   1   5  12      493.36      517.82     17.46 o 
   2   5  12       24.90       18.45      5.00 o 
   3   5  12       43.61       39.47      6.52 o 
   4   5  12      786.79      708.11     21.70 o 
   5   5  12        1.92       -1.78      3.34 o 
   6   5  12       46.70       37.18      8.10 o 
   7   5  12        6.46        1.44      5.49 o 
   8   5  12        0.40       -1.12      5.03 o 
   9   5  12        6.23        7.81      6.61 o 
  10   5  12        0.97       21.63     10.69 o 
  11   5  12       22.72       22.10     12.54 o 
 -15   6  12        0.71        1.56      5.51 o 
 -14   6  12      126.24      151.28     14.20 o 
 -13   6  12        8.02        7.74      5.78 o 
 -12   6  12      146.28      147.94     12.36 o 
 -11   6  12       46.01       43.28      7.82 o 
 -10   6  12      194.79      188.13     13.24 o 
  -9   6  12        2.35       -0.58      4.83 o 
  -8   6  12      182.94      163.84     15.18 o 
  -7   6  12      139.41      151.07     14.43 o 
  -6   6  12      610.40      577.48     24.56 o 
  -5   6  12       35.93       28.29      7.24 o 
  -4   6  12        8.22       14.51      7.45 o 
  -3   6  12       36.22       39.12      7.70 o 
  -2   6  12      293.62      301.41     16.10 o 
  -1   6  12       68.16       61.25      7.56 o 
   0   6  12        7.97       12.60      4.67 o 
   1   6  12      176.93      187.57     12.93 o 
   2   6  12       33.09       36.44      7.17 o 
   3   6  12        2.37       -0.59      3.80 o 
   4   6  12       20.92       19.89      5.54 o 
   5   6  12       56.91       60.18     10.20 o 
   6   6  12        0.52        2.61      5.46 o 
   7   6  12        0.03       -3.96      8.05 o 
   8   6  12      193.78      208.93     25.68 o 
   9   6  12       64.23       60.48     15.38 o 
 -13   7  12      120.19      141.24     17.33 o 
 -12   7  12       27.18        9.08      7.79 o 
 -11   7  12        2.81       -5.07      6.02 o 
 -10   7  12       86.26       98.87     19.58 o 
  -9   7  12       18.37       15.57      8.13 o 
  -8   7  12       26.28       20.17      9.63 o 
  -7   7  12        0.39        4.87      5.67 o 
  -6   7  12       83.20       87.92     11.97 o 
  -5   7  12        0.37       -2.80      4.67 o 
  -4   7  12       35.98       24.84      7.60 o 
  -3   7  12       94.42       86.57     17.00 o 
  -2   7  12      116.37      123.88     34.22 o 
  -1   7  12       99.31      103.30     27.27 o 
   0   7  12      163.60      193.65     17.57 o 
   1   7  12        0.00        0.52      5.25 o 
   2   7  12        0.15       -4.60      4.62 o 
   3   7  12        0.30        6.84      6.44 o 
   4   7  12      361.18      363.17     21.14 o 
   5   7  12      151.81      163.36     21.97 o 
   6   7  12      202.31      223.93     27.92 o 
  -8   8  12       95.49       91.65     19.70 o 
  -7   8  12        4.94        0.71      6.13 o 
  -6   8  12       63.83       55.12     10.68 o 
  -5   8  12        1.15        0.27      6.47 o 
  -4   8  12       12.34       18.91      7.57 o 
  -3   8  12      323.24      346.21     21.16 o 
  -2   8  12        0.34        1.73      5.59 o 
  -1   8  12        5.18        6.68      6.72 o 
   0   8  12       25.96       25.74     17.95 o 
   1   8  12      155.79      150.93     16.34 o 
   2   8  12        2.47       -0.11      5.39 o 
 -20   1  13       15.77        8.31      3.35 o 
 -19   1  13       44.95       46.92      4.64 o 
 -18   1  13        5.68        1.15      2.64 o 
 -17   1  13      184.86      173.44      7.26 o 
 -16   1  13      146.35      167.41      6.86 o 
 -15   1  13       36.91       28.02      3.25 o 
 -14   1  13       45.02       49.56      3.86 o 
 -13   1  13       28.24       27.94      2.98 o 
 -12   1  13        5.99        9.70      2.21 o 
 -11   1  13      112.60      118.20      5.37 o 
 -10   1  13      270.75      250.72      6.28 o 
  -9   1  13       36.54       37.98      3.21 o 
  -8   1  13        7.25        5.16      1.63 o 
  -7   1  13     1570.90     1577.77     21.94 o 
  -6   1  13     2811.17     2728.12     30.78 o 
  -5   1  13      155.56      175.50      4.43 o 
  -4   1  13       76.35       93.06      3.34 o 
  -3   1  13      269.89      254.08      5.80 o 
  -2   1  13      590.50      604.87      9.98 o 
  -1   1  13       38.39       44.25      5.07 o 
   0   1  13      239.90      238.45      8.95 o 
   1   1  13      895.69     1017.67     13.51 o 
   2   1  13     1779.42     1844.59     21.69 o 
   3   1  13      221.24      195.24      4.86 o 
   4   1  13      773.18      792.71     11.23 o 
   5   1  13      191.54      185.38      5.47 o 
   6   1  13       38.52       33.76      2.85 o 
   7   1  13      221.11      216.21      5.83 o 
   8   1  13      250.93      259.14      6.42 o 
   9   1  13      252.04      275.97      7.34 o 
  10   1  13       22.07       28.98      4.35 o 
  11   1  13       20.10       21.19      3.61 o 
  12   1  13       58.50       64.02      5.66 o 
  13   1  13       14.66       18.62      4.14 o 
 -20   2  13       41.71       39.65      4.91 o 
 -19   2  13      298.59      318.34      9.51 o 
 -18   2  13       17.66       22.49      4.02 o 
 -17   2  13        1.97       -2.31      2.31 o 
 -16   2  13      274.29      308.09      8.43 o 
 -15   2  13       83.13       81.53      4.85 o 
 -14   2  13      545.15      540.33     13.07 o 
 -13   2  13        3.41        0.62      1.84 o 
 -12   2  13       71.09       61.65      2.97 o 
 -11   2  13       65.38       58.62      3.01 o 
 -10   2  13       26.86       27.72      2.19 o 
  -9   2  13     2098.68     2064.88     22.47 o 
  -8   2  13     1031.62      997.97     12.42 o 
  -7   2  13      100.22      111.97      3.33 o 
  -6   2  13      332.25      382.02      6.02 o 
  -5   2  13      871.27      900.34     11.88 o 
  -4   2  13      668.43      674.78      9.38 o 
  -3   2  13      474.64      495.73     12.35 o 
  -2   2  13      124.82      151.88      5.85 o 
  -1   2  13        0.49        0.09      1.95 o 
   0   2  13      912.40      938.46     16.39 o 
   1   2  13     2196.03     2283.43     30.04 o 
   2   2  13      113.63       96.19      5.80 o 
   3   2  13      692.45      701.12     11.49 o 
   4   2  13       70.30       52.35      4.47 o 
   5   2  13      102.90      116.33      5.45 o 
   6   2  13      306.59      312.10      8.35 o 
   7   2  13       57.88       46.37      3.87 o 
   8   2  13     1371.91     1370.33     21.81 o 
   9   2  13       66.58       65.48      5.00 o 
  10   2  13       45.24       42.71      4.58 o 
  11   2  13      145.20      128.24      7.21 o 
  12   2  13      126.70      147.41      7.93 o 
  13   2  13      237.47      255.42     12.42 o 
 -19   3  13      325.93      339.54     17.13 o 
 -18   3  13      233.41      257.89     16.02 o 
 -17   3  13        9.77        5.16      4.78 o 
 -16   3  13      376.59      379.61     16.10 o 
 -15   3  13       65.06       64.53      8.45 o 
 -14   3  13        8.76        9.83      4.53 o 
 -13   3  13       12.87       11.87      4.46 o 
 -12   3  13      784.47      793.27     21.82 o 
 -11   3  13      108.41       79.42      7.52 o 
 -10   3  13     1056.82     1058.74     25.08 o 
  -9   3  13      104.40      100.36      8.08 o 
  -8   3  13      279.27      282.93     11.18 o 
  -7   3  13      286.73      290.01     12.87 o 
  -6   3  13        4.16        6.59      2.41 o 
  -5   3  13      974.84      939.33     17.21 o 
  -4   3  13       11.47        5.09      2.30 o 
  -3   3  13      110.52      122.63      6.18 o 
  -2   3  13       20.68       16.46      2.89 o 
  -1   3  13     1467.37     1472.16     28.47 o 
   0   3  13      420.19      458.48     13.29 o 
   1   3  13      456.83      462.57     11.89 o 
   2   3  13       33.98       36.12      4.43 o 
   3   3  13        4.52        6.04      1.99 o 
   4   3  13     1113.74     1039.97     16.94 o 
   5   3  13      375.33      387.68     10.31 o 
   6   3  13        0.73        1.68      2.39 o 
   7   3  13      843.88      847.70     22.23 o 
   8   3  13      118.11      119.72      6.60 o 
   9   3  13        3.72        5.11      4.26 o 
  10   3  13       56.15       48.71      5.57 o 
  11   3  13      197.67      184.41      8.77 o 
  12   3  13       48.50       42.29      5.23 o 
 -18   4  13        8.91       -1.01      8.27 o 
 -17   4  13      226.35      231.16     15.50 o 
 -16   4  13       32.86       18.91      5.76 o 
 -15   4  13       70.68       60.50      8.27 o 
 -14   4  13        5.58        7.66      5.84 o 
 -13   4  13       10.62       10.53      4.52 o 
 -12   4  13      179.94      141.28     21.60 o 
 -11   4  13       11.94       15.84      4.77 o 
 -10   4  13       11.93        8.55      4.26 o 
  -9   4  13      803.91      800.27     27.63 o 
  -8   4  13      196.01      163.45     10.43 o 
  -7   4  13      129.43      114.33      8.54 o 
  -6   4  13       78.56       61.65      6.24 o 
  -5   4  13       42.56       50.22      5.79 o 
  -4   4  13      145.97      152.79     10.30 o 
  -3   4  13        0.16        2.61      3.04 o 
  -2   4  13      113.47      126.65      8.92 o 
  -1   4  13       56.85       48.10     10.57 o 
   0   4  13      149.05      151.97     10.13 o 
   1   4  13      133.41      158.65     10.51 o 
   2   4  13       22.42       17.47      5.17 o 
   3   4  13      508.50      446.60     15.66 o 
   4   4  13       49.92       34.05      6.03 o 
   5   4  13       52.25       44.22      6.24 o 
   6   4  13      925.65      879.31     22.93 o 
   7   4  13      645.70      692.85     20.36 o 
   8   4  13      195.66      174.35     11.57 o 
   9   4  13       41.56       50.66      7.16 o 
  10   4  13       14.20       13.67      5.66 o 
  11   4  13       12.89       10.86      7.26 o 
 -17   5  13        1.81       -5.09      7.04 o 
 -16   5  13      116.66      139.47     15.90 o 
 -15   5  13        0.29       -5.54      8.60 o 
 -14   5  13        0.14       -1.59      4.46 o 
 -13   5  13       22.12       26.21      6.56 o 
 -12   5  13       95.54      108.38     10.43 o 
 -11   5  13      184.07      176.26     14.44 o 
 -10   5  13      357.53      350.55     14.83 o 
  -9   5  13       38.49       37.70     10.15 o 
  -8   5  13       14.22       15.20      6.25 o 
  -7   5  13       46.38       30.67     14.82 o 
  -6   5  13      934.78      919.96     36.28 o 
  -5   5  13       85.18       73.65      9.60 o 
  -4   5  13        0.15        1.69      3.06 o 
  -3   5  13       27.51       36.19      6.75 o 
  -2   5  13       43.61       37.95      6.90 o 
  -1   5  13      793.29      772.76     26.68 o 
   0   5  13       84.50       78.71      8.38 o 
   1   5  13        0.51        3.84      3.56 o 
   2   5  13      295.13      291.70     16.28 o 
   3   5  13      519.42      532.39     18.48 o 
   4   5  13        4.31        7.35      4.17 o 
   5   5  13      135.77      139.61     11.10 o 
   6   5  13        1.88       17.81     10.03 o 
   7   5  13      141.89      168.53     15.85 o 
   8   5  13       96.59       95.75     12.38 o 
   9   5  13       26.00       18.68      7.95 o 
  10   5  13      307.47      386.60     22.08 o 
 -15   6  13       12.97        4.67     16.46 o 
 -14   6  13        0.96       -4.40      5.00 o 
 -13   6  13      321.94      356.11     16.98 o 
 -12   6  13        6.35        4.83      5.72 o 
 -11   6  13      134.33      128.16     18.69 o 
 -10   6  13       47.43       31.03      8.19 o 
  -9   6  13      640.05      639.92     35.87 o 
  -8   6  13       67.05      106.74     12.88 o 
  -7   6  13       18.31       -1.16     10.18 o 
  -6   6  13        0.44        4.47      4.82 o 
  -5   6  13       28.93       23.76      6.53 o 
  -4   6  13        0.02       -1.89      3.94 o 
  -3   6  13      146.69      131.83     13.13 o 
  -2   6  13       18.04       16.39      6.18 o 
  -1   6  13      154.67      147.08     11.31 o 
   0   6  13        0.58        1.91      6.42 o 
   1   6  13        4.69        5.75      4.31 o 
   2   6  13      685.87      681.86     22.27 o 
   3   6  13       14.56       19.46      5.86 o 
   4   6  13        0.62        4.44      6.57 o 
   5   6  13       28.97       28.96      6.36 o 
   6   6  13       41.00       48.32      9.80 o 
   7   6  13       75.69       71.20     16.65 o 
   8   6  13        8.76       11.18     10.04 o 
 -12   7  13        3.08        6.58     10.28 o 
 -11   7  13      120.31      162.80     17.26 o 
 -10   7  13        5.69       10.11      6.80 o 
  -9   7  13        3.69        0.08      5.84 o 
  -8   7  13      491.61      563.31     26.60 o 
  -7   7  13        1.83        3.11      5.96 o 
  -6   7  13      373.27      411.53     40.01 o 
  -5   7  13       63.59       86.19     12.31 o 
  -4   7  13       82.80       99.57     31.03 o 
  -3   7  13       55.60       65.21     15.49 o 
  -2   7  13       77.69       99.64     17.45 o 
  -1   7  13        0.07        4.50      7.02 o 
   0   7  13       29.23       55.88     10.59 o 
   1   7  13      280.91      305.89     20.24 o 
   2   7  13      117.35      129.60     14.63 o 
   3   7  13      155.84      191.43     17.88 o 
   4   7  13      145.51      132.82     15.47 o 
   5   7  13       60.30       63.50     10.92 o 
  -7   8  13       11.07       -3.89      9.42 o 
  -6   8  13      132.55      154.96     16.87 o 
  -5   8  13       47.43       18.19     11.32 o 
  -4   8  13       28.74       35.93      9.20 o 
  -3   8  13        0.02       -5.85      6.06 o 
  -2   8  13        3.27       -3.63      5.79 o 
  -1   8  13       85.68      106.06     13.83 o 
   0   8  13       10.04        7.77      6.35 o 
 -20   0  14      486.10      531.32     18.10 o 
 -19   0  14       55.61       65.28     10.43 o 
 -18   0  14        1.02        3.80      3.75 o 
 -17   0  14        0.16       -0.75      3.14 o 
 -16   0  14       43.83       44.75      5.61 o 
 -15   0  14      118.26      124.63      8.45 o 
 -14   0  14       57.65       55.84      5.76 o 
 -13   0  14      226.94      191.91      8.64 o 
 -12   0  14      306.38      309.13     11.26 o 
 -11   0  14      475.74      533.10     14.20 o 
 -10   0  14     2722.36     2772.94     46.25 o 
  -9   0  14      278.24      301.84      9.63 o 
  -8   0  14      852.58      869.66     18.24 o 
  -7   0  14     1665.02     1781.21     31.03 o 
  -6   0  14      960.32      952.53     18.90 o 
  -5   0  14      465.13      506.75     12.12 o 
  -4   0  14      169.95      163.71      6.31 o 
  -3   0  14      494.18      528.61     10.48 o 
  -2   0  14        3.25        1.54      1.86 o 
  -1   0  14        1.44        1.81      1.93 o 
   0   0  14       57.71       80.10      9.11 o 
   1   0  14     5674.89     5798.06    143.94 o 
   2   0  14     1183.56     1208.41     35.31 o 
   3   0  14        9.72        4.48      3.16 o 
   4   0  14      334.87      347.44     12.40 o 
   5   0  14       19.86       12.67      5.21 o 
   6   0  14      285.66      276.24      8.86 o 
   7   0  14       32.87       38.32      5.09 o 
   8   0  14       40.52       34.52      4.57 o 
   9   0  14       25.21       24.61      4.32 o 
  10   0  14      369.28      342.88     11.14 o 
  11   0  14      170.72      187.20      9.27 o 
  12   0  14        9.52       10.48      4.51 o 
  13   0  14       21.36       22.18      5.99 o 
 -20   1  14       24.92       16.51      3.62 o 
 -19   1  14        0.92        1.03      2.73 o 
 -18   1  14        9.72       11.08      3.04 o 
 -17   1  14      628.84      646.81     14.68 o 
 -16   1  14       43.18       37.06      3.70 o 
 -15   1  14      424.09      420.18     12.34 o 
 -14   1  14        3.34        0.95      1.93 o 
 -13   1  14        0.40        1.78      1.88 o 
 -12   1  14     3065.61     2913.59     34.81 o 
 -11   1  14      848.34      802.82     12.96 o 
 -10   1  14      524.40      536.12      9.79 o 
  -9   1  14       70.28       70.87      4.20 o 
  -8   1  14       59.67       59.70      4.44 o 
  -7   1  14     1000.06      960.45     15.19 o 
  -6   1  14       38.53       27.16      2.29 o 
  -5   1  14        6.13        3.10      1.63 o 
  -4   1  14      583.30      609.96      9.38 o 
  -3   1  14       28.61       18.08      2.06 o 
  -2   1  14        0.58        1.08      1.26 o 
  -1   1  14      946.60      948.46     18.16 o 
   0   1  14        4.21        3.98      1.82 o 
   1   1  14     1231.90     1255.97     16.13 o 
   2   1  14      455.46      474.08      8.27 o 
   3   1  14      157.21      159.05      4.29 o 
   4   1  14      545.19      535.92      9.47 o 
   5   1  14      102.97       94.38      5.46 o 
   6   1  14      101.91      108.45      5.59 o 
   7   1  14       19.07       18.70      2.80 o 
   8   1  14      143.84      141.83      5.33 o 
   9   1  14        7.61       10.21      2.97 o 
  10   1  14      103.71      108.65      7.27 o 
  11   1  14      102.93      108.94      6.30 o 
  12   1  14       24.93       26.82      4.33 o 
  13   1  14       17.36       10.45      4.02 o 
 -20   2  14      121.79      132.40     12.20 o 
 -19   2  14       39.30       49.17      4.85 o 
 -18   2  14       99.10       99.65      8.02 o 
 -17   2  14      663.66      691.94     13.65 o 
 -16   2  14       37.28       41.41      3.94 o 
 -15   2  14        0.98        2.34      2.13 o 
 -14   2  14       84.89       71.98      4.44 o 
 -13   2  14      135.73      142.91      5.60 o 
 -12   2  14      156.49      160.82      4.54 o 
 -11   2  14        0.23        0.83      1.43 o 
 -10   2  14      990.42      970.68     12.70 o 
  -9   2  14      218.54      199.39      4.66 o 
  -8   2  14      492.16      510.17      8.52 o 
  -7   2  14       13.22       17.81      1.94 o 
  -6   2  14        5.66        6.03      1.64 o 
  -5   2  14        0.02       -1.22      1.22 o 
  -4   2  14       53.74       72.65      3.17 o 
  -3   2  14       24.28       23.51      1.84 o 
  -2   2  14     1538.84     1512.30     26.37 o 
  -1   2  14      119.03      132.58     10.37 o 
   0   2  14       17.78       14.31      2.63 o 
   1   2  14      233.45      252.86      6.23 o 
   2   2  14      822.60      885.45     13.46 o 
   3   2  14       14.03       10.16      2.22 o 
   4   2  14       24.09       27.28      2.86 o 
   5   2  14      155.06      169.29      6.27 o 
   6   2  14       65.16       57.62      4.94 o 
   7   2  14      116.52      124.66      6.42 o 
   8   2  14        0.26       -0.49      2.94 o 
   9   2  14       56.21       53.30      5.90 o 
  10   2  14       39.79       39.26      4.60 o 
  11   2  14       38.23       34.48      4.66 o 
  12   2  14       37.00       34.20      4.81 o 
 -19   3  14       19.35       17.29      7.79 o 
 -18   3  14      145.47      119.78     11.07 o 
 -17   3  14      107.92      116.41     10.82 o 
 -16   3  14      112.55      124.21     10.88 o 
 -15   3  14       56.00       57.25      7.51 o 
 -14   3  14       40.43       38.32      6.12 o 
 -13   3  14      224.35      189.06     11.89 o 
 -12   3  14      132.70      154.93     10.60 o 
 -11   3  14       19.95       25.39      4.88 o 
 -10   3  14      207.57      216.62     10.92 o 
  -9   3  14       29.71       33.94      5.08 o 
  -8   3  14      362.78      327.39     12.04 o 
  -7   3  14       28.43       26.21      3.58 o 
  -6   3  14      793.81      772.73     15.50 o 
  -5   3  14      521.15      543.07     14.76 o 
  -4   3  14       20.10       11.00      2.69 o 
  -3   3  14      610.07      562.29     13.15 o 
  -2   3  14      168.95      167.13      8.34 o 
  -1   3  14     1264.21     1303.20     26.56 o 
   0   3  14       25.65       29.89      4.23 o 
   1   3  14      257.11      244.58      6.15 o 
   2   3  14       65.58       63.46      3.70 o 
   3   3  14      476.04      502.32     10.31 o 
   4   3  14      102.18       89.37      5.37 o 
   5   3  14       24.45       14.17      2.97 o 
   6   3  14      592.12      553.94     12.98 o 
   7   3  14       15.82       13.19      3.23 o 
   8   3  14        7.56        4.73      3.34 o 
   9   3  14       51.44       59.90      5.81 o 
  10   3  14       66.62       76.58      6.67 o 
  11   3  14       18.12       19.81      5.55 o 
 -18   4  14       86.90       95.65     24.38 o 
 -17   4  14      150.46      173.60     13.55 o 
 -16   4  14      141.92      141.60     12.04 o 
 -15   4  14      344.38      348.11     15.81 o 
 -14   4  14       15.79       12.46      5.09 o 
 -13   4  14       58.72       65.23      7.96 o 
 -12   4  14       17.91       18.52      8.01 o 
 -11   4  14       39.10       28.51      5.50 o 
 -10   4  14      339.18      321.50     13.52 o 
  -9   4  14      476.66      478.80     16.22 o 
  -8   4  14     1088.64     1051.75     25.39 o 
  -7   4  14     1419.42     1471.77     40.68 o 
  -6   4  14       19.76       22.07      4.36 o 
  -5   4  14      599.89      584.08     17.40 o 
  -4   4  14      577.33      567.89     19.87 o 
  -3   4  14      586.60      577.77     17.50 o 
  -2   4  14        0.18        1.32      3.61 o 
  -1   4  14        6.67        5.70      4.00 o 
   0   4  14       45.15       46.63      6.08 o 
   1   4  14      339.05      358.21     13.98 o 
   2   4  14      297.39      303.28     21.34 o 
   3   4  14       10.57        9.97      4.20 o 
   4   4  14       59.07       50.18      6.50 o 
   5   4  14        3.24        2.96      3.18 o 
   6   4  14      185.94      169.70     11.21 o 
   7   4  14       11.50       12.12      5.17 o 
   8   4  14       61.17       63.62      7.78 o 
   9   4  14        0.22       -0.05      4.49 o 
  10   4  14        0.00        1.79      6.14 o 
 -17   5  14       29.56       17.54     12.13 o 
 -16   5  14      119.42      120.42     12.00 o 
 -15   5  14       93.67      101.28     10.98 o 
 -14   5  14       79.61      102.90     15.38 o 
 -13   5  14       19.86       25.41      6.55 o 
 -12   5  14       75.95       92.79      9.60 o 
 -11   5  14      141.93      140.39     12.99 o 
 -10   5  14      315.08      337.33     28.02 o 
  -9   5  14      133.17      162.74     24.71 o 
  -8   5  14       57.34       43.23      7.91 o 
  -7   5  14      351.55      318.66     17.40 o 
  -6   5  14      279.90      283.21     16.45 o 
  -5   5  14      367.60      333.08     17.53 o 
  -4   5  14       82.81       95.45      8.50 o 
  -3   5  14       29.00       35.29      5.73 o 
  -2   5  14       51.70       52.53      8.15 o 
  -1   5  14        0.37        3.02      4.10 o 
   0   5  14        0.68       -2.49      3.38 o 
   1   5  14        1.13       -2.88      3.36 o 
   2   5  14       46.67       38.53      6.38 o 
   3   5  14      248.45      231.66     14.15 o 
   4   5  14      222.17      201.54     14.46 o 
   5   5  14      125.29      108.99     11.67 o 
   6   5  14        1.36        1.53      5.23 o 
   7   5  14       10.24       10.05      6.56 o 
   8   5  14       17.46       21.87      7.83 o 
   9   5  14        3.95       17.71      7.57 o 
 -15   6  14      119.21      145.05     16.16 o 
 -14   6  14        8.17       -0.07      5.47 o 
 -13   6  14        2.66        5.77      6.44 o 
 -12   6  14        0.84       -2.94      5.26 o 
 -11   6  14      133.21      113.46     13.85 o 
 -10   6  14       77.65       66.28     10.85 o 
  -9   6  14      119.83      161.76     17.67 o 
  -8   6  14       18.95        3.74      4.92 o 
  -7   6  14        9.95       -3.40      4.18 o 
  -6   6  14       32.89       62.31     19.55 o 
  -5   6  14       37.67       31.76      7.83 o 
  -4   6  14      330.36      314.12     18.11 o 
  -3   6  14       37.98       39.93     11.83 o 
  -2   6  14       17.72       19.39      6.28 o 
  -1   6  14      275.01      290.42     14.79 o 
   0   6  14      200.26      231.19     14.61 o 
   1   6  14       33.88       15.66      5.41 o 
   2   6  14       29.60       39.15      6.90 o 
   3   6  14        0.07        3.32      4.27 o 
   4   6  14       15.57        6.57      4.83 o 
   5   6  14      155.00      169.36     13.21 o 
   6   6  14       33.78       41.04      9.67 o 
   7   6  14       13.35       24.94      8.64 o 
 -12   7  14       68.26       74.05     17.89 o 
 -11   7  14      498.49      520.46     26.67 o 
 -10   7  14        0.01        0.84      6.00 o 
  -9   7  14       25.79       16.21      7.55 o 
  -8   7  14      171.08      176.17     17.19 o 
  -7   7  14       13.69        6.75      7.11 o 
  -6   7  14       67.17       44.72      9.57 o 
  -5   7  14        2.84       -0.46      8.18 o 
  -4   7  14      130.25      125.83     20.07 o 
  -3   7  14        3.73        7.55      5.85 o 
  -2   7  14        0.13       -4.51      4.51 o 
  -1   7  14       24.77       18.27      8.12 o 
   0   7  14       41.25       27.34      8.44 o 
   1   7  14      152.79      153.07     15.90 o 
   2   7  14      113.70       92.31     21.75 o 
   3   7  14       51.21       62.97     11.08 o 
   4   7  14      280.06      354.49     26.11 o 
  -6   8  14        3.29       -1.41      8.79 o 
  -5   8  14       14.54        0.77      9.60 o 
  -4   8  14       66.93       75.06     12.74 o 
  -3   8  14       26.31       15.52      7.93 o 
  -2   8  14        1.01        6.15      6.81 o 
 -20   1  15       13.83        7.25      3.12 o 
 -19   1  15      210.49      214.89      8.60 o 
 -18   1  15        0.82       -1.08      2.42 o 
 -17   1  15      254.74      274.71      8.32 o 
 -16   1  15        0.94        0.37      2.18 o 
 -15   1  15      142.29      139.72      6.87 o 
 -14   1  15       80.20       83.06      4.82 o 
 -13   1  15      587.27      556.07     11.48 o 
 -12   1  15     1399.99     1326.84     18.95 o 
 -11   1  15      245.83      247.06      6.60 o 
 -10   1  15      178.93      164.50      5.33 o 
  -9   1  15      102.88       92.98      4.30 o 
  -8   1  15      442.38      426.66      7.43 o 
  -7   1  15        0.10       -0.63      1.23 o 
  -6   1  15        1.17        1.24      1.22 o 
  -5   1  15      115.77      116.66      4.05 o 
  -4   1  15       43.04       49.91      3.23 o 
  -3   1  15      395.41      426.70      9.67 o 
  -2   1  15        2.73        3.81      1.88 o 
  -1   1  15      433.30      415.96      8.28 o 
   0   1  15        2.97        3.26      1.70 o 
   1   1  15        1.74       -1.01      1.75 o 
   2   1  15     1356.66     1349.20     20.79 o 
   3   1  15      757.69      801.67     13.48 o 
   4   1  15      125.06      124.42      7.07 o 
   5   1  15       65.58       56.72      4.21 o 
   6   1  15      322.77      339.03      7.85 o 
   7   1  15       59.84       64.22      4.16 o 
   8   1  15      528.22      535.71      9.86 o 
   9   1  15        1.97        5.71      2.96 o 
  10   1  15       21.76       27.19      4.42 o 
  11   1  15       23.34       24.14      4.12 o 
  12   1  15       17.57       15.25      4.21 o 
 -20   2  15       32.79       33.83      9.18 o 
 -19   2  15       67.07       67.55      7.23 o 
 -18   2  15       44.41       56.03      5.05 o 
 -17   2  15        8.17        4.61      2.93 o 
 -16   2  15       56.70       54.48      4.71 o 
 -15   2  15      109.90      103.07      5.98 o 
 -14   2  15      184.86      195.84      7.37 o 
 -13   2  15       14.44       10.94      2.64 o 
 -12   2  15       20.69       18.31      2.29 o 
 -11   2  15       40.74       38.45      2.86 o 
 -10   2  15     2234.97     2160.70     25.84 o 
  -9   2  15       33.25       37.80      4.00 o 
  -8   2  15       13.43       14.23      2.02 o 
  -7   2  15        0.04        0.35      1.46 o 
  -6   2  15      242.63      246.85      5.37 o 
  -5   2  15      139.10      135.16      5.22 o 
  -4   2  15        6.62        7.92      1.72 o 
  -3   2  15       34.67       37.17      3.17 o 
  -2   2  15        9.34        7.42      5.71 o 
  -1   2  15      358.02      372.50     12.39 o 
   0   2  15        6.77        9.23      2.31 o 
   1   2  15     1988.53     2009.03     24.97 o 
   2   2  15        6.64        6.29      2.06 o 
   3   2  15      174.26      170.11      5.76 o 
   4   2  15       99.87       98.80      4.91 o 
   5   2  15        2.85        5.55      2.84 o 
   6   2  15        5.78        2.47      2.86 o 
   7   2  15        1.57        2.04      2.74 o 
   8   2  15      154.09      147.13      7.30 o 
   9   2  15      129.37      130.70     11.57 o 
  10   2  15        8.82        7.37      3.48 o 
  11   2  15        0.07        0.57      3.34 o 
 -19   3  15      172.39      224.10     19.09 o 
 -18   3  15       43.49       50.85      8.52 o 
 -17   3  15       61.56       51.69      7.91 o 
 -16   3  15      383.15      425.44     17.22 o 
 -15   3  15      896.29      963.28     26.48 o 
 -14   3  15       12.23       10.95      4.44 o 
 -13   3  15       63.86       62.48      7.43 o 
 -12   3  15      215.48      205.95     17.13 o 
 -11   3  15       31.31       16.94      6.69 o 
 -10   3  15       71.25       86.42      7.68 o 
  -9   3  15      308.49      281.62     17.54 o 
  -8   3  15     1525.54     1478.04     33.26 o 
  -7   3  15       72.92       68.32      6.80 o 
  -6   3  15      987.65      971.92     22.06 o 
  -5   3  15      876.36      910.50     21.87 o 
  -4   3  15      896.13      922.98     18.45 o 
  -3   3  15      286.60      309.14      9.63 o 
  -2   3  15      599.63      582.27     15.65 o 
  -1   3  15      101.24       93.09      8.28 o 
   0   3  15       48.28       64.13      3.33 o 
   1   3  15      187.96      180.74      5.61 o 
   2   3  15      100.31      104.77      4.75 o 
   3   3  15        1.54        1.48      1.97 o 
   4   3  15       38.18       37.14      3.50 o 
   5   3  15        0.89        0.64      2.50 o 
   6   3  15       15.64       23.96      3.62 o 
   7   3  15      960.28      923.75     20.93 o 
   8   3  15      115.12      101.70      7.17 o 
   9   3  15        0.74       -4.50      4.50 o 
  10   3  15       34.51       26.55      4.94 o 
  11   3  15        7.55        3.47      5.79 o 
 -18   4  15      287.58      287.32     21.75 o 
 -17   4  15      110.48      112.36     11.37 o 
 -16   4  15       48.67       47.22      7.71 o 
 -15   4  15       87.01       88.25      9.71 o 
 -14   4  15       93.81       58.04      7.90 o 
 -13   4  15        2.49       -3.70      3.70 o 
 -12   4  15      101.06       95.69      9.08 o 
 -11   4  15      538.24      538.06     18.17 o 
 -10   4  15        0.61       -3.21      3.21 o 
  -9   4  15      293.03      336.85     17.24 o 
  -8   4  15        0.46        2.71      6.26 o 
  -7   4  15      138.41      132.06     12.35 o 
  -6   4  15       21.57       19.61      4.38 o 
  -5   4  15       83.74       67.26      6.94 o 
  -4   4  15       12.17        5.32      3.23 o 
  -3   4  15      662.01      612.23     18.49 o 
  -2   4  15      162.78      158.77     12.92 o 
  -1   4  15      111.67      108.59     14.68 o 
   0   4  15      183.89      210.79     11.77 o 
   1   4  15        1.22       -0.99      3.41 o 
   2   4  15      343.32      349.28     14.11 o 
   3   4  15      123.10      124.43     16.65 o 
   4   4  15       84.45       97.41      7.59 o 
   5   4  15      371.83      355.61     12.17 o 
   6   4  15      177.06      179.37     11.67 o 
   7   4  15       23.45       13.14      6.56 o 
   8   4  15       15.83        5.43      8.44 o 
   9   4  15        4.10        0.62      5.41 o 
  10   4  15       26.89       24.08      8.03 o 
 -16   5  15      279.88      284.55     17.58 o 
 -15   5  15        0.02        2.05      4.98 o 
 -14   5  15        1.09        1.34      5.00 o 
 -13   5  15      610.84      654.75     22.28 o 
 -12   5  15       16.11       10.26      5.04 o 
 -11   5  15       25.51       24.85      6.61 o 
 -10   5  15       13.33       12.19      5.45 o 
  -9   5  15      112.20      109.62     12.30 o 
  -8   5  15       71.34       78.92     10.67 o 
  -7   5  15      368.20      369.72     55.00 o 
  -6   5  15       77.67       77.73     10.14 o 
  -5   5  15       40.06       28.70      6.96 o 
  -4   5  15       10.07       14.76      4.53 o 
  -3   5  15       55.94       76.50     10.98 o 
  -2   5  15      813.46      801.11     46.74 o 
  -1   5  15      182.29      180.76     12.03 o 
   0   5  15        1.25        1.60      3.66 o 
   1   5  15       29.78       28.82      6.31 o 
   2   5  15      282.79      312.66     14.31 o 
   3   5  15      198.64      160.30     16.24 o 
   4   5  15       95.37      102.34      9.88 o 
   5   5  15      319.80      325.23     15.12 o 
   6   5  15       38.07       44.26     15.75 o 
   7   5  15      135.98      164.00     16.31 o 
   8   5  15       59.29       66.94     17.18 o 
 -14   6  15        9.36       -6.16      8.13 o 
 -13   6  15      183.52      217.37     23.73 o 
 -12   6  15      110.89      144.53     30.09 o 
 -11   6  15       95.37      101.09     13.27 o 
 -10   6  15        5.93        6.25      5.91 o 
  -9   6  15      140.73      141.16     15.28 o 
  -8   6  15      979.86      937.05     34.25 o 
  -7   6  15      387.62      375.07     20.60 o 
  -6   6  15        5.86        4.44      5.05 o 
  -5   6  15       72.61       83.59     11.30 o 
  -4   6  15      188.42      199.40     20.43 o 
  -3   6  15        0.77       -0.80      6.17 o 
  -2   6  15        4.09        2.89      4.11 o 
  -1   6  15       95.77      120.11     10.75 o 
   0   6  15      157.77      156.97     12.24 o 
   1   6  15       40.24       40.06      7.23 o 
   2   6  15       76.73       67.89      8.71 o 
   3   6  15       44.06       49.37      7.76 o 
   4   6  15       21.39       17.30      5.73 o 
   5   6  15       14.73       27.86      6.62 o 
   6   6  15       57.18       61.83     11.12 o 
 -11   7  15       42.43       33.81     14.03 o 
 -10   7  15        6.00       -1.38      6.24 o 
  -9   7  15        3.65       10.50     11.30 o 
  -8   7  15        6.23       -3.31      6.02 o 
  -7   7  15        0.74       -3.37      5.81 o 
  -6   7  15       21.21       19.53      7.42 o 
  -5   7  15       44.05       27.35      8.27 o 
  -4   7  15      113.93      118.19     19.98 o 
  -3   7  15        8.83        5.43      6.24 o 
  -2   7  15       14.45       11.20      6.57 o 
  -1   7  15      160.58      131.06     19.97 o 
   0   7  15        4.80       17.14      7.57 o 
   1   7  15       44.48       53.48     10.72 o 
   2   7  15        7.75        9.55      5.54 o 
   3   7  15        0.27       -0.84      5.66 o 
 -20   0  16      219.10      249.82     13.16 o 
 -19   0  16       26.17       19.83      5.19 o 
 -18   0  16       11.23        9.04      4.13 o 
 -17   0  16        6.49        5.70      3.72 o 
 -16   0  16        8.99        5.08      3.38 o 
 -15   0  16      291.45      284.49     11.38 o 
 -14   0  16      100.16       91.48      7.19 o 
 -13   0  16      508.96      449.90     13.79 o 
 -12   0  16       38.45       48.96      5.26 o 
 -11   0  16     1213.74     1137.28     23.91 o 
 -10   0  16     2022.45     2041.95     36.39 o 
  -9   0  16       67.53       67.71      9.39 o 
  -8   0  16      436.64      452.42     12.32 o 
  -7   0  16        1.62       -2.56      2.56 o 
  -6   0  16      329.37      343.76     10.18 o 
  -5   0  16       50.52       62.58      5.05 o 
  -4   0  16     1287.62     1346.94     21.29 o 
  -3   0  16      391.25      397.40     10.59 o 
  -2   0  16      270.23      266.99     10.23 o 
  -1   0  16      339.83      352.15     12.11 o 
   0   0  16      449.86      442.76     25.05 o 
   1   0  16     1380.78     1452.25     31.78 o 
   2   0  16       39.99       43.06      5.41 o 
   3   0  16      353.46      353.63     12.98 o 
   4   0  16       48.58       59.92      6.44 o 
   5   0  16        0.71        0.60      3.05 o 
   6   0  16      833.41      824.71     17.26 o 
   7   0  16      263.58      292.31     11.06 o 
   8   0  16        0.62        5.58      3.92 o 
   9   0  16      276.26      281.51     15.44 o 
  10   0  16      312.97      311.56     14.57 o 
  11   0  16       11.14       13.23      4.73 o 
 -20   1  16        2.59        2.28      2.87 o 
 -19   1  16       17.51       19.22      3.53 o 
 -18   1  16       53.56       64.15      4.97 o 
 -17   1  16      460.17      481.90     13.21 o 
 -16   1  16      116.93      110.78      5.95 o 
 -15   1  16      273.23      282.34      8.02 o 
 -14   1  16       10.48       10.12      2.48 o 
 -13   1  16      103.35      100.05      5.15 o 
 -12   1  16      310.07      340.94      8.14 o 
 -11   1  16        1.74        0.68      1.81 o 
 -10   1  16        4.36        8.35      2.02 o 
  -9   1  16       55.74       63.09      3.32 o 
  -8   1  16      155.36      169.50      4.92 o 
  -7   1  16       35.99       47.49      2.80 o 
  -6   1  16      701.23      771.79     11.70 o 
  -5   1  16      344.07      356.37      7.06 o 
  -4   1  16       33.77       37.10      3.03 o 
  -3   1  16        5.93        5.65      2.16 o 
  -2   1  16      444.93      488.30     10.75 o 
  -1   1  16       20.73       29.99      2.86 o 
   0   1  16      190.92      170.04      4.94 o 
   1   1  16      523.88      559.05     16.69 o 
   2   1  16     1164.95     1171.51     18.97 o 
   3   1  16       42.57       38.52      4.65 o 
   4   1  16        1.65        0.22      2.23 o 
   5   1  16       68.97       52.39      4.06 o 
   6   1  16        3.42        1.41      2.26 o 
   7   1  16      224.70      228.89      6.83 o 
   8   1  16       13.46       12.44      3.19 o 
   9   1  16      409.52      400.13     10.36 o 
  10   1  16       79.51       70.79      5.44 o 
  11   1  16        0.07       -0.83      3.42 o 
 -19   2  16       12.99        7.18      3.45 o 
 -18   2  16        2.46       -1.43      3.03 o 
 -17   2  16       78.81       86.55      5.92 o 
 -16   2  16       12.63       10.96      3.16 o 
 -15   2  16       19.23       13.42      3.06 o 
 -14   2  16        4.73        1.52      2.34 o 
 -13   2  16        2.78        0.36      2.19 o 
 -12   2  16      363.85      343.77      7.31 o 
 -11   2  16      201.68      217.06      5.63 o 
 -10   2  16       45.81       48.58      4.89 o 
  -9   2  16      188.89      183.59      5.14 o 
  -8   2  16      350.07      359.71      7.06 o 
  -7   2  16       16.69       15.35      1.99 o 
  -6   2  16      262.69      260.34      6.20 o 
  -5   2  16      296.03      309.23      6.77 o 
  -4   2  16      474.89      482.88      8.77 o 
  -3   2  16        5.65        9.51      1.90 o 
  -2   2  16       98.32       98.71      6.02 o 
  -1   2  16       61.06       74.18      5.32 o 
   0   2  16       99.53      104.38      4.77 o 
   1   2  16      171.64      158.17      6.64 o 
   2   2  16      429.26      442.70      9.09 o 
   3   2  16      361.88      337.87      8.70 o 
   4   2  16      659.14      675.89     16.07 o 
   5   2  16        3.15       -2.43      2.66 o 
   6   2  16        7.27       10.02      3.27 o 
   7   2  16      435.68      451.46     11.31 o 
   8   2  16       97.22      109.96      6.60 o 
   9   2  16       32.43       30.95      4.70 o 
  10   2  16      127.73      144.94      7.85 o 
  11   2  16      129.06      131.48      7.72 o 
 -19   3  16      102.59      101.59     19.30 o 
 -18   3  16        0.74        9.06      5.24 o 
 -17   3  16       43.85       43.54      7.20 o 
 -16   3  16       38.95       40.27      6.89 o 
 -15   3  16      144.49      154.80     11.56 o 
 -14   3  16        2.39        5.41      3.97 o 
 -13   3  16       19.58       14.94      4.60 o 
 -12   3  16      233.55      241.20     12.18 o 
 -11   3  16        7.18       13.05      4.07 o 
 -10   3  16       13.32       10.22      5.76 o 
  -9   3  16       49.11       50.79      5.97 o 
  -8   3  16       77.65       69.97      6.29 o 
  -7   3  16       13.00       10.45      3.49 o 
  -6   3  16        1.88        4.12      2.85 o 
  -5   3  16      187.03      214.21      9.30 o 
  -4   3  16      243.37      251.40     10.71 o 
  -3   3  16       72.35       77.57      5.77 o 
  -2   3  16       72.12       68.32      6.26 o 
  -1   3  16     1126.85     1179.77     25.65 o 
   0   3  16      274.17      254.11      8.14 o 
   1   3  16       17.54       16.47      2.52 o 
   2   3  16       37.90       33.54      3.32 o 
   3   3  16        7.01        4.26      2.33 o 
   4   3  16       80.11       86.70      5.06 o 
   5   3  16       68.17       84.34      6.17 o 
   6   3  16       37.67       34.09      6.61 o 
   7   3  16        2.46       -0.59      3.08 o 
   8   3  16      211.99      219.09      9.96 o 
   9   3  16       15.93       17.28      4.43 o 
  10   3  16       95.75      100.63     12.16 o 
 -17   4  16       48.16       31.48      7.51 o 
 -16   4  16        6.10        6.46      4.95 o 
 -15   4  16       77.52       80.08     14.08 o 
 -14   4  16      212.96      217.10     13.91 o 
 -13   4  16       80.57       87.55      9.26 o 
 -12   4  16       14.15       13.77      4.98 o 
 -11   4  16        0.92       -5.06      5.06 o 
 -10   4  16      129.90      111.64     11.98 o 
  -9   4  16       10.91       10.63      5.35 o 
  -8   4  16        7.84        2.67      4.13 o 
  -7   4  16      573.05      546.33     43.47 o 
  -6   4  16        0.46       -2.30      2.76 o 
  -5   4  16       41.53       51.34      8.64 o 
  -4   4  16       22.78       19.56      5.72 o 
  -3   4  16       45.24       49.72      7.62 o 
  -2   4  16       89.93       84.83      9.85 o 
  -1   4  16      289.33      324.44     31.87 o 
   0   4  16      157.51      158.23     10.92 o 
   1   4  16        4.64        6.81      3.90 o 
   2   4  16      209.63      209.37     12.08 o 
   3   4  16      161.12      141.91     10.83 o 
   4   4  16       44.89       43.45      5.38 o 
   5   4  16        2.88        2.33      4.55 o 
   6   4  16       34.00       39.23      6.63 o 
   7   4  16      493.08      447.84     20.64 o 
   8   4  16        4.64       16.21      6.71 o 
   9   4  16      374.36      385.22     68.81 o 
 -16   5  16      462.13      505.50     25.50 o 
 -15   5  16      391.32      422.17     18.53 o 
 -14   5  16        1.05        1.53      4.89 o 
 -13   5  16       26.38       34.93      9.84 o 
 -12   5  16       57.17       47.58      9.17 o 
 -11   5  16       67.35       59.56      9.83 o 
 -10   5  16       44.39       56.94     11.72 o 
  -9   5  16      128.81      152.22     17.58 o 
  -8   5  16      186.87      185.96     22.76 o 
  -7   5  16      153.49      135.66     13.60 o 
  -6   5  16      179.19      177.82     18.48 o 
  -5   5  16      160.76      137.37     13.34 o 
  -4   5  16     1068.02     1049.30     27.39 o 
  -3   5  16       68.93       80.44     10.41 o 
  -2   5  16       10.03        3.67      6.21 o 
  -1   5  16       62.74       64.86      7.83 o 
   0   5  16       33.44       19.54      5.33 o 
   1   5  16       15.15       10.53      4.85 o 
   2   5  16      166.14      173.54     15.76 o 
   3   5  16       67.26       63.90      8.26 o 
   4   5  16       22.00       25.90      6.13 o 
   5   5  16      238.76      225.62     14.67 o 
   6   5  16       34.19       50.82      9.98 o 
   7   5  16      263.41      302.29     20.59 o 
 -14   6  16        2.52       -3.29      8.26 o 
 -13   6  16        2.00        0.49      6.16 o 
 -12   6  16       65.79       85.17     12.98 o 
 -11   6  16      152.27      168.93     16.87 o 
 -10   6  16        2.86       -3.49      5.13 o 
  -9   6  16       46.69       30.54      7.93 o 
  -8   6  16       24.64       18.07      6.72 o 
  -7   6  16       29.32       15.96      6.89 o 
  -6   6  16      137.17      110.45     13.98 o 
  -5   6  16      222.12      204.40     17.29 o 
  -4   6  16      276.82      289.92     29.83 o 
  -3   6  16      168.79      162.28     21.63 o 
  -2   6  16       15.87        9.33      4.90 o 
  -1   6  16       51.69       57.97      9.81 o 
   0   6  16      100.02       82.96      9.44 o 
   1   6  16        4.29        1.53      4.40 o 
   2   6  16       68.85       81.50      9.39 o 
   3   6  16        0.10        1.42      4.46 o 
   4   6  16       63.18       75.64      9.59 o 
   5   6  16       15.12       11.77      6.93 o 
 -10   7  16        1.17       -4.48      7.34 o 
  -9   7  16       15.21       10.55      9.71 o 
  -8   7  16       10.46        5.51      6.90 o 
  -7   7  16       33.28       35.60      9.40 o 
  -6   7  16       58.54       70.16     11.89 o 
  -5   7  16        0.60       -1.55      6.68 o 
  -4   7  16       11.11       11.47      9.25 o 
  -3   7  16        0.02        8.17      6.49 o 
  -2   7  16       83.59       90.43     13.01 o 
  -1   7  16        0.21       -3.21      6.30 o 
   0   7  16       10.05       15.50      7.64 o 
   1   7  16       49.07       56.05      8.60 o 
   2   7  16       54.39       57.05     17.54 o 
 -19   1  17      106.64      115.95      7.29 o 
 -18   1  17       27.37       17.71      3.74 o 
 -17   1  17        1.72       -2.17      2.42 o 
 -16   1  17       58.70       67.67      4.83 o 
 -15   1  17        3.51        7.68      2.52 o 
 -14   1  17        8.59        5.98      2.35 o 
 -13   1  17       20.97       16.09      3.24 o 
 -12   1  17       42.61       52.73      5.01 o 
 -11   1  17        0.21        0.35      1.82 o 
 -10   1  17      770.18      772.00     12.44 o 
  -9   1  17       78.81       69.25      3.83 o 
  -8   1  17        0.81        2.33      1.70 o 
  -7   1  17      291.97      304.29      8.81 o 
  -6   1  17      643.16      653.34     10.66 o 
  -5   1  17      113.15      115.10      4.96 o 
  -4   1  17      114.39      106.00      4.91 o 
  -3   1  17       17.85       26.21      3.23 o 
  -2   1  17      941.18      948.73     14.68 o 
  -1   1  17      109.71      107.49      5.32 o 
   0   1  17        6.08        5.12      2.44 o 
   1   1  17      141.72      125.06      7.81 o 
   2   1  17       74.61       72.29      4.70 o 
   3   1  17      360.89      391.92      8.99 o 
   4   1  17      303.28      270.32     10.35 o 
   5   1  17      366.14      372.34      8.98 o 
   6   1  17      179.96      193.47      6.38 o 
   7   1  17      160.86      136.84      9.10 o 
   8   1  17      411.14      377.35     12.37 o 
   9   1  17      414.56      414.11     10.82 o 
  10   1  17        3.94       -3.09      3.46 o 
 -19   2  17        5.62        7.37      3.42 o 
 -18   2  17      383.56      419.22     11.52 o 
 -17   2  17      128.30      142.45      7.15 o 
 -16   2  17        0.01        0.48      2.60 o 
 -15   2  17      316.00      367.90     11.98 o 
 -14   2  17       20.54       13.94      3.51 o 
 -13   2  17       82.53       97.72      5.57 o 
 -12   2  17       35.57       28.82      2.76 o 
 -11   2  17        7.45       11.21      2.14 o 
 -10   2  17       37.36       36.01      4.06 o 
  -9   2  17      418.81      414.04      7.93 o 
  -8   2  17      751.78      788.90     11.90 o 
  -7   2  17      695.56      666.55     11.49 o 
  -6   2  17       82.42       86.74      4.09 o 
  -5   2  17       11.79        5.30      1.89 o 
  -4   2  17     2075.96     2094.66     27.03 o 
  -3   2  17       24.21       21.51      2.40 o 
  -2   2  17      304.31      310.19      9.71 o 
  -1   2  17        0.77       -0.55      2.33 o 
   0   2  17        0.08        2.13      2.00 o 
   1   2  17      510.66      532.80     10.26 o 
   2   2  17      126.72      138.63      6.71 o 
   3   2  17        0.28       -1.36      3.06 o 
   4   2  17      395.63      383.36     10.77 o 
   5   2  17       62.96       57.51      6.51 o 
   6   2  17      632.58      631.52     14.96 o 
   7   2  17      191.32      201.93      9.26 o 
   8   2  17       13.94        7.81      5.09 o 
   9   2  17      417.30      397.78     11.76 o 
  10   2  17        8.33        7.53      3.81 o 
 -18   3  17       44.96       33.83      7.60 o 
 -17   3  17      103.14       93.39      9.92 o 
 -16   3  17        1.83       -1.26      3.95 o 
 -15   3  17      403.97      417.32     21.41 o 
 -14   3  17       33.41       18.51      5.32 o 
 -13   3  17        6.60        6.78      4.14 o 
 -12   3  17      182.44      193.57     11.98 o 
 -11   3  17      197.47      196.50     11.72 o 
 -10   3  17      202.85      171.61     13.82 o 
  -9   3  17      529.64      499.21     21.52 o 
  -8   3  17       17.17       13.17      3.89 o 
  -7   3  17      660.97      672.82     18.15 o 
  -6   3  17      354.75      375.65     13.56 o 
  -5   3  17      257.08      241.97     11.66 o 
  -4   3  17      427.10      387.23     11.38 o 
  -3   3  17      339.31      330.99     11.96 o 
  -2   3  17      891.62      878.13     21.36 o 
  -1   3  17       80.53       78.14      7.31 o 
   0   3  17      306.52      290.73      7.43 o 
   1   3  17      325.78      341.37     12.06 o 
   2   3  17      723.31      745.75     13.98 o 
   3   3  17      275.96      261.39      7.69 o 
   4   3  17       23.84       22.37      4.49 o 
   5   3  17      233.20      211.96     16.85 o 
   6   3  17       58.62       59.63      5.79 o 
   7   3  17       58.71       51.56      5.70 o 
   8   3  17       13.58        7.57      4.93 o 
   9   3  17        3.64       12.28      6.73 o 
 -17   4  17        7.74        0.74      9.27 o 
 -16   4  17       84.21       80.79      9.51 o 
 -15   4  17      193.99      186.22     13.38 o 
 -14   4  17       11.73        1.11      5.41 o 
 -13   4  17        0.00       -3.25      3.25 o 
 -12   4  17       71.59       59.27      9.37 o 
 -11   4  17        5.22       -0.90      8.92 o 
 -10   4  17      158.07      148.66     13.74 o 
  -9   4  17        0.00        1.38      4.19 o 
  -8   4  17       33.48       46.01     15.40 o 
  -7   4  17       28.88       25.39      6.48 o 
  -6   4  17       35.12       36.40      7.50 o 
  -5   4  17      402.85      376.34     14.53 o 
  -4   4  17      245.01      248.88     12.40 o 
  -3   4  17      122.09      120.82     11.77 o 
  -2   4  17       65.33       59.72     17.36 o 
  -1   4  17       42.19       29.63      5.46 o 
   0   4  17      140.93      150.54     10.81 o 
   1   4  17        0.80        3.19      3.70 o 
   2   4  17       45.50       58.36      8.83 o 
   3   4  17       39.39       31.31      4.87 o 
   4   4  17      184.21      176.38      9.93 o 
   5   4  17       28.64       41.21      6.53 o 
   6   4  17      111.76       87.35     10.94 o 
   7   4  17        8.51        5.04     11.65 o 
   8   4  17      356.63      346.40     19.25 o 
 -15   5  17      170.79      192.10     18.27 o 
 -14   5  17        0.53        7.63      5.82 o 
 -13   5  17       19.95       16.94     11.50 o 
 -12   5  17        4.11       -1.85     13.08 o 
 -11   5  17      366.76      398.29     37.52 o 
 -10   5  17        0.25        8.43      5.45 o 
  -9   5  17        2.40       -3.25      4.52 o 
  -8   5  17       14.98        4.82      9.69 o 
  -7   5  17        3.55        6.56      5.11 o 
  -6   5  17       44.05       48.59      8.66 o 
  -5   5  17       36.40       46.98     11.78 o 
  -4   5  17       46.75       58.61      7.58 o 
  -3   5  17      167.53      191.88     15.37 o 
  -2   5  17        7.66       16.05      7.07 o 
  -1   5  17       99.63       95.23      9.66 o 
   0   5  17      110.85      110.14     14.31 o 
   1   5  17        6.50        7.97      4.57 o 
   2   5  17       52.99       52.85      7.78 o 
   3   5  17        5.95       -3.80      3.80 o 
   4   5  17      216.18      214.35     14.48 o 
   5   5  17        6.93        9.82      6.64 o 
   6   5  17       38.74       33.46     10.15 o 
 -13   6  17        7.09        4.51      9.05 o 
 -12   6  17      186.58      178.37     22.09 o 
 -11   6  17        3.21        1.57      5.41 o 
 -10   6  17        8.34       14.08      8.71 o 
  -9   6  17       30.76       38.91     10.81 o 
  -8   6  17      147.73      155.65     19.04 o 
  -7   6  17       90.35      111.57     13.38 o 
  -6   6  17      288.83      312.67     29.17 o 
  -5   6  17      135.22      125.34     13.84 o 
  -4   6  17       42.93       25.40     10.95 o 
  -3   6  17       53.59       46.91     12.64 o 
  -2   6  17        0.92       -3.24      4.02 o 
  -1   6  17       69.43       73.11     16.61 o 
   0   6  17       17.38       18.40      5.96 o 
   1   6  17        1.43       -3.98      3.98 o 
   2   6  17       11.83        0.40      4.60 o 
   3   6  17      397.22      363.75     16.95 o 
   4   6  17       85.29      103.05     11.08 o 
  -9   7  17        1.03        3.07      8.41 o 
  -8   7  17        8.99       21.75     11.34 o 
  -7   7  17      535.95      532.64     38.11 o 
  -6   7  17      135.90      163.25     17.30 o 
  -5   7  17       85.28      128.87     21.08 o 
  -4   7  17       76.70       89.97     18.07 o 
  -3   7  17       99.50       92.15     18.94 o 
  -2   7  17       32.63       32.67      9.40 o 
  -1   7  17       26.71       35.16      9.65 o 
   0   7  17        0.16       -1.96      5.94 o 
 -19   0  18      318.85      352.34     22.17 o 
 -18   0  18      152.07      157.35     10.54 o 
 -17   0  18        0.18       -2.46      3.38 o 
 -16   0  18       49.93       54.06      6.58 o 
 -15   0  18      115.44      108.13      8.13 o 
 -14   0  18       84.84       95.41      7.59 o 
 -13   0  18        5.26        5.36      3.12 o 
 -12   0  18      108.32       98.91      7.27 o 
 -11   0  18      110.42       96.43      6.96 o 
 -10   0  18      248.17      234.20      9.27 o 
  -9   0  18      891.31      872.45     19.64 o 
  -8   0  18        0.77       -0.69      2.75 o 
  -7   0  18     3753.88     3699.04     59.16 o 
  -6   0  18      208.68      229.66      9.49 o 
  -5   0  18     1599.48     1706.02     26.32 o 
  -4   0  18     1064.04     1092.36     25.84 o 
  -3   0  18       76.34       74.69      6.72 o 
  -2   0  18      230.19      217.40      9.80 o 
  -1   0  18        5.93        3.62      3.44 o 
   0   0  18       12.62       11.39      4.62 o 
   1   0  18       37.29       51.05      6.01 o 
   2   0  18     1111.14     1144.70     29.20 o 
   3   0  18      200.25      191.47     10.10 o 
   4   0  18       51.68       62.97      6.19 o 
   5   0  18       48.62       34.27      5.24 o 
   6   0  18      214.67      228.30     10.45 o 
   7   0  18      392.57      417.64     18.25 o 
   8   0  18      178.09      180.78     10.13 o 
   9   0  18       97.01       90.43     17.39 o 
  10   0  18       93.80       97.68      8.09 o 
 -19   1  18       26.09       16.06      3.85 o 
 -18   1  18        0.51       -1.27      2.49 o 
 -17   1  18       32.23       37.34      4.51 o 
 -16   1  18      156.86      163.74      7.62 o 
 -15   1  18      187.95      185.78      7.68 o 
 -14   1  18       20.01       16.60      3.16 o 
 -13   1  18       52.03       42.31      6.26 o 
 -12   1  18      410.76      403.13      8.74 o 
 -11   1  18      695.20      671.86     11.70 o 
 -10   1  18       55.45       59.48      3.74 o 
  -9   1  18      210.53      209.57      5.94 o 
  -8   1  18        0.00       -1.04      1.62 o 
  -7   1  18      363.90      360.83      8.40 o 
  -6   1  18      323.57      329.89      7.89 o 
  -5   1  18      173.23      167.23      5.65 o 
  -4   1  18      203.94      206.44      6.67 o 
  -3   1  18      185.95      179.98      5.68 o 
  -2   1  18      610.84      610.45     12.17 o 
  -1   1  18        3.95        1.38      2.19 o 
   0   1  18      646.87      663.05     13.01 o 
   1   1  18       10.02       17.18      2.97 o 
   2   1  18      128.49      126.10      7.84 o 
   3   1  18      519.04      507.64     10.66 o 
   4   1  18       90.36       91.14      5.91 o 
   5   1  18      116.08       99.55      5.40 o 
   6   1  18        9.45        8.90      3.30 o 
   7   1  18      234.71      216.66      8.47 o 
   8   1  18        8.95       12.87      4.03 o 
   9   1  18      152.81      147.72      8.82 o 
 -19   2  18      155.87      161.81      8.21 o 
 -18   2  18       17.06       20.42      4.51 o 
 -17   2  18       18.65       12.64      3.39 o 
 -16   2  18      388.09      400.89     10.76 o 
 -15   2  18       63.05       62.72      4.92 o 
 -14   2  18      107.31      121.39      7.92 o 
 -13   2  18        5.40        5.39      2.47 o 
 -12   2  18      137.43      137.27      4.95 o 
 -11   2  18        0.61        0.02      1.94 o 
 -10   2  18       68.80       65.81      6.03 o 
  -9   2  18       29.33       31.68      3.01 o 
  -8   2  18       24.86       20.95      3.09 o 
  -7   2  18       40.81       33.78      2.92 o 
  -6   2  18       28.68       25.50      3.48 o 
  -5   2  18      199.08      189.80      5.44 o 
  -4   2  18       87.62       92.26      5.16 o 
  -3   2  18       55.88       54.73      7.96 o 
  -2   2  18      490.87      495.72     13.04 o 
  -1   2  18      178.49      179.73      7.54 o 
   0   2  18        3.28        3.02      2.41 o 
   1   2  18        0.76        1.28      2.60 o 
   2   2  18      276.06      239.15     10.78 o 
   3   2  18       41.93       48.65      5.55 o 
   4   2  18      264.85      273.12     10.69 o 
   5   2  18       11.44       18.52      3.96 o 
   6   2  18      142.93      125.56      7.52 o 
   7   2  18        2.04        4.18      3.51 o 
   8   2  18       13.14       12.27      3.77 o 
   9   2  18       93.23      102.21      7.63 o 
 -18   3  18      246.33      239.63     15.47 o 
 -17   3  18       19.19       16.51      7.64 o 
 -16   3  18       15.73        9.67      4.85 o 
 -15   3  18        5.09        0.08      3.93 o 
 -14   3  18       57.96       74.15      8.29 o 
 -13   3  18      124.62      116.91      9.81 o 
 -12   3  18       13.95       10.75      4.34 o 
 -11   3  18       67.94       72.81      7.00 o 
 -10   3  18        0.15        0.91      2.98 o 
  -9   3  18       40.47       39.31      5.37 o 
  -8   3  18       94.02       94.91      8.33 o 
  -7   3  18        0.18       -2.26      2.75 o 
  -6   3  18       42.65       38.61      5.26 o 
  -5   3  18      139.11      145.32      8.89 o 
  -4   3  18      219.90      237.54      9.33 o 
  -3   3  18      334.52      353.85     12.72 o 
  -2   3  18      230.53      229.59     10.71 o 
  -1   3  18       55.22       75.02      6.21 o 
   0   3  18      668.52      675.60     12.85 o 
   1   3  18       20.27       18.63      2.90 o 
   2   3  18      199.90      188.48      7.76 o 
   3   3  18      162.05      163.73      7.82 o 
   4   3  18      148.97      152.44      8.05 o 
   5   3  18        1.81        1.37      3.37 o 
   6   3  18       10.96        5.22      3.62 o 
   7   3  18       59.09       33.44     11.73 o 
   8   3  18        6.66        5.36      6.03 o 
 -17   4  18       22.82       20.75      7.91 o 
 -16   4  18       90.22      101.66     10.69 o 
 -15   4  18      208.76      229.73     14.77 o 
 -14   4  18       59.89       77.22     16.70 o 
 -13   4  18       41.65       27.12      7.10 o 
 -12   4  18       85.57       82.73     10.97 o 
 -11   4  18        1.85       -1.69      4.20 o 
 -10   4  18      105.20      111.65     12.29 o 
  -9   4  18       77.62       78.72     10.41 o 
  -8   4  18      379.57      375.66     19.23 o 
  -7   4  18      451.00      426.57     43.60 o 
  -6   4  18      633.67      600.81     19.20 o 
  -5   4  18      166.22      169.75     11.48 o 
  -4   4  18      195.75      195.11     25.66 o 
  -3   4  18      185.55      159.88     13.59 o 
  -2   4  18      679.39      689.38     33.61 o 
  -1   4  18      297.51      316.40     14.12 o 
   0   4  18        2.58        2.35      3.91 o 
   1   4  18       21.59       15.57      5.10 o 
   2   4  18       46.05       58.64      7.12 o 
   3   4  18       44.26       39.89      5.45 o 
   4   4  18      141.71      132.85     10.38 o 
   5   4  18      115.14       83.91     10.74 o 
   6   4  18      153.35      147.17     13.90 o 
   7   4  18       43.51       48.53     17.06 o 
 -15   5  18      135.74      160.89     23.39 o 
 -14   5  18      130.81      150.64     15.72 o 
 -13   5  18        1.98       11.48      6.30 o 
 -12   5  18       33.45       37.28      8.40 o 
 -11   5  18       13.59       18.03      6.79 o 
 -10   5  18      225.52      248.25     19.34 o 
  -9   5  18       72.10       70.11     12.69 o 
  -8   5  18       51.97       46.56      9.98 o 
  -7   5  18       80.81       67.33     10.25 o 
  -6   5  18        0.14       -1.38      4.58 o 
  -5   5  18      103.14      107.68     25.79 o 
  -4   5  18       77.93       79.34     10.64 o 
  -3   5  18      383.79      409.08     51.59 o 
  -2   5  18       26.39       12.59      5.06 o 
  -1   5  18        0.00        4.07      7.50 o 
   0   5  18        4.19        1.88      4.55 o 
   1   5  18       53.22       43.95      7.57 o 
   2   5  18       21.45       15.66      5.67 o 
   3   5  18        7.54        9.80      5.02 o 
   4   5  18        3.62        8.80      5.76 o 
   5   5  18      165.05      149.69     29.98 o 
 -12   6  18       22.78       12.21     10.07 o 
 -11   6  18        2.30        4.04      8.14 o 
 -10   6  18       64.37       75.55     11.71 o 
  -9   6  18       10.06       13.20      7.01 o 
  -8   6  18       58.98       80.79     14.85 o 
  -7   6  18       30.35       33.03      8.10 o 
  -6   6  18        0.34       17.43      6.82 o 
  -5   6  18        4.01        1.63      8.08 o 
  -4   6  18        3.64        5.46      7.82 o 
  -3   6  18      128.08      122.11     20.13 o 
  -2   6  18        6.93        8.53      5.36 o 
  -1   6  18        0.33       -4.19      4.19 o 
   0   6  18      122.99      122.62     11.59 o 
   1   6  18        5.61       11.81      5.53 o 
   2   6  18        5.63        6.43      5.44 o 
   3   6  18        0.26       -4.59      4.59 o 
  -7   7  18       57.32       75.35     17.73 o 
  -6   7  18        4.08       12.71     10.81 o 
  -5   7  18        0.07        1.08      7.79 o 
  -4   7  18       99.10      107.77     14.54 o 
  -3   7  18      329.79      386.20     22.88 o 
 -19   1  19        8.56       10.94      3.77 o 
 -18   1  19      371.19      408.71      9.87 o 
 -17   1  19       38.94       45.14      4.04 o 
 -16   1  19       34.82       39.11      3.78 o 
 -15   1  19       14.17       21.02      3.09 o 
 -14   1  19      112.20      120.38      5.60 o 
 -13   1  19       33.36       32.65      3.58 o 
 -12   1  19      297.18      284.49      7.38 o 
 -11   1  19     1686.01     1644.37     22.04 o 
 -10   1  19       80.70       92.01      4.80 o 
  -9   1  19      305.26      312.68      7.39 o 
  -8   1  19       21.38       19.93      2.89 o 
  -7   1  19       63.42       78.66      5.59 o 
  -6   1  19       68.02       58.69      4.03 o 
  -5   1  19      145.27      143.01      5.66 o 
  -4   1  19       18.98       18.95      3.06 o 
  -3   1  19       98.02      108.73      5.59 o 
  -2   1  19      307.06      315.58      8.46 o 
  -1   1  19       68.52       62.38      7.17 o 
   0   1  19      462.33      471.31     13.00 o 
   1   1  19       29.56       24.54      5.43 o 
   2   1  19       25.14       24.74      3.28 o 
   3   1  19        1.82        2.59      2.50 o 
   4   1  19      498.12      523.31     11.12 o 
   5   1  19       13.13        4.70      3.24 o 
   6   1  19        0.94        1.44      3.07 o 
   7   1  19      156.51      150.40      7.89 o 
   8   1  19       22.72       20.34      4.25 o 
 -18   2  19      199.56      197.10      8.58 o 
 -17   2  19       17.09       21.52      3.82 o 
 -16   2  19       52.30       58.24      4.97 o 
 -15   2  19        4.36        5.06      2.80 o 
 -14   2  19       65.53       59.20      4.77 o 
 -13   2  19      556.81      580.43     12.51 o 
 -12   2  19       23.53       26.39      2.77 o 
 -11   2  19      145.37      139.88      5.16 o 
 -10   2  19        0.02       -1.00      1.88 o 
  -9   2  19      480.85      476.31      9.64 o 
  -8   2  19        3.43        2.43      1.97 o 
  -7   2  19        0.02        1.28      1.82 o 
  -6   2  19       30.59       28.90      3.17 o 
  -5   2  19        0.22       -1.53      1.64 o 
  -4   2  19      306.93      319.36     10.28 o 
  -3   2  19       72.95       77.76      5.86 o 
  -2   2  19      133.39      141.34      7.41 o 
  -1   2  19        3.45        6.22      3.19 o 
   0   2  19      107.05       95.02      6.60 o 
   1   2  19       68.11       78.27      5.61 o 
   2   2  19      148.86      158.94      9.88 o 
   3   2  19       83.69       76.35      6.01 o 
   4   2  19        6.05        5.24      4.64 o 
   5   2  19      238.93      235.18      9.59 o 
   6   2  19      142.57      152.80      7.76 o 
   7   2  19       75.65       72.15      7.15 o 
   8   2  19       44.88       59.56      5.66 o 
 -17   3  19       17.80       17.56      5.88 o 
 -16   3  19       59.31       60.01      8.14 o 
 -15   3  19       70.27       61.13     10.26 o 
 -14   3  19      352.08      356.05     15.17 o 
 -13   3  19       24.20       18.94      4.72 o 
 -12   3  19       82.93       70.64      7.21 o 
 -11   3  19        9.83       11.29      4.07 o 
 -10   3  19      720.57      741.99     20.47 o 
  -9   3  19        4.71       -0.12      3.11 o 
  -8   3  19      185.06      184.44     10.12 o 
  -7   3  19      213.83      214.43     10.86 o 
  -6   3  19      180.09      173.87     12.21 o 
  -5   3  19      163.64      156.80      9.84 o 
  -4   3  19      823.54      827.45     21.20 o 
  -3   3  19     1174.69     1176.46     26.88 o 
  -2   3  19       10.08       12.88      4.30 o 
  -1   3  19       64.24       60.37      5.92 o 
   0   3  19      178.58      169.18      9.27 o 
   1   3  19        3.09        4.23      3.41 o 
   2   3  19       53.35       51.62      5.08 o 
   3   3  19       96.78       93.95      6.60 o 
   4   3  19        6.75       -1.18      3.23 o 
   5   3  19        0.25       -3.76      7.21 o 
   6   3  19        0.03       -3.13      5.81 o 
   7   3  19       45.96       22.18      7.31 o 
 -16   4  19      150.77      194.92     51.94 o 
 -15   4  19       92.99      137.03     14.95 o 
 -14   4  19        7.80        5.31      8.95 o 
 -13   4  19        0.00       -4.27      4.27 o 
 -12   4  19       25.35       34.69      9.74 o 
 -11   4  19      358.93      403.45     20.93 o 
 -10   4  19      204.45      223.27     17.50 o 
  -9   4  19       26.82       23.46     10.28 o 
  -8   4  19        0.57        4.31      7.45 o 
  -7   4  19       73.57       57.99      9.12 o 
  -6   4  19       74.37       79.32      8.26 o 
  -5   4  19        1.14       -0.61      3.37 o 
  -4   4  19        9.21       16.07      5.96 o 
  -3   4  19        1.30        4.43      4.64 o 
  -2   4  19      478.11      453.42     31.49 o 
  -1   4  19       72.33       76.32      8.49 o 
   0   4  19      140.45      133.42     11.00 o 
   1   4  19        6.36       13.42      4.03 o 
   2   4  19       47.58       53.19      6.10 o 
   3   4  19        0.36        0.16      5.38 o 
   4   4  19       77.34       70.99      9.99 o 
   5   4  19       95.31       93.26     11.22 o 
   6   4  19       56.10       64.96     17.13 o 
 -14   5  19       15.98       18.09      7.34 o 
 -13   5  19      200.79      191.83     17.94 o 
 -12   5  19      118.29      125.83     14.56 o 
 -11   5  19       18.25        9.70     11.11 o 
 -10   5  19       34.14       38.18      8.37 o 
  -9   5  19      205.18      234.14     18.99 o 
  -8   5  19      621.80      639.74     27.40 o 
  -7   5  19        5.17        9.59      5.73 o 
  -6   5  19      414.33      393.15     20.78 o 
  -5   5  19      168.28      151.89     14.75 o 
  -4   5  19        1.96        7.80      5.86 o 
  -3   5  19       34.03       29.26      7.67 o 
  -2   5  19        0.01       -1.71      4.20 o 
  -1   5  19      573.82      589.11     22.38 o 
   0   5  19        8.26        7.20      5.19 o 
   1   5  19       14.98       10.30      5.26 o 
   2   5  19       47.60       43.97      7.42 o 
   3   5  19      232.74      245.20     26.08 o 
   4   5  19       85.33       63.72     10.85 o 
 -11   6  19      151.35      174.13     25.19 o 
 -10   6  19       64.24       63.87     11.33 o 
  -9   6  19       24.95       34.29      9.17 o 
  -8   6  19      177.61      175.33     17.24 o 
  -7   6  19      600.03      607.96     60.88 o 
  -6   6  19      939.66      988.47     36.66 o 
  -5   6  19        0.30       -3.40      6.09 o 
  -4   6  19       47.09       46.18     13.60 o 
  -3   6  19        3.59        9.70      6.85 o 
  -2   6  19        0.02       -0.36      5.88 o 
  -1   6  19        2.92        2.86      4.92 o 
   0   6  19       32.23       23.62      6.67 o 
   1   6  19        8.31        6.17      5.55 o 
 -18   0  20      273.80      250.39     14.69 o 
 -17   0  20       57.83       56.88      7.86 o 
 -16   0  20       49.93       52.16     11.41 o 
 -15   0  20      219.14      221.09     24.24 o 
 -14   0  20        0.37        0.16      3.58 o 
 -13   0  20      126.46      125.29     10.95 o 
 -12   0  20      461.19      449.01     16.71 o 
 -11   0  20       44.75       45.30      6.35 o 
 -10   0  20        1.20        0.86      4.89 o 
  -9   0  20      294.00      282.74     12.53 o 
  -8   0  20       27.61       27.23      6.31 o 
  -7   0  20      234.46      233.21     13.62 o 
  -6   0  20       54.92       67.33     10.31 o 
  -5   0  20      508.56      525.03     17.45 o 
  -4   0  20       34.50       34.82      5.31 o 
  -3   0  20      377.33      391.89     13.91 o 
  -2   0  20      140.25      150.68      9.19 o 
  -1   0  20        3.89        3.78      3.89 o 
   0   0  20        1.56       -0.80      6.35 o 
   1   0  20      515.08      479.26     16.33 o 
   2   0  20      116.75      123.93      9.25 o 
   3   0  20      198.54      184.01     10.72 o 
   4   0  20        0.85        2.94      4.43 o 
   5   0  20      106.33      122.95      8.64 o 
   6   0  20      183.05      211.88     10.46 o 
   7   0  20      262.81      251.40     13.83 o 
   8   0  20       92.44       94.54      8.11 o 
 -18   1  20      232.21      248.70      8.05 o 
 -17   1  20        1.07       -1.89      2.44 o 
 -16   1  20       49.00       47.74      4.18 o 
 -15   1  20       85.65       69.36      4.60 o 
 -14   1  20        0.23        0.25      2.19 o 
 -13   1  20      157.45      160.86      6.02 o 
 -12   1  20       52.86       54.26      3.92 o 
 -11   1  20       26.72       32.48      3.23 o 
 -10   1  20      414.50      395.63      9.41 o 
  -9   1  20      174.15      163.33      9.17 o 
  -8   1  20        6.20        1.82      2.08 o 
  -7   1  20      228.14      210.38      6.62 o 
  -6   1  20      147.11      142.75      5.83 o 
  -5   1  20       25.58       35.52      3.69 o 
  -4   1  20       65.40       71.73      4.78 o 
  -3   1  20        7.60        4.98      2.53 o 
  -2   1  20        9.63       12.00      2.88 o 
  -1   1  20        2.59        1.61      2.50 o 
   0   1  20      139.33      133.25      6.20 o 
   1   1  20        2.71        1.93      2.66 o 
   2   1  20      275.10      295.77     14.06 o 
   3   1  20      139.29      125.34      5.98 o 
   4   1  20       28.73       28.46      4.39 o 
   5   1  20       14.05       13.05      3.63 o 
   6   1  20       11.23        2.75      3.29 o 
   7   1  20        1.13       -3.21      3.28 o 
   8   1  20       86.53       70.37     11.62 o 
 -18   2  20        0.07       -2.88      2.88 o 
 -17   2  20       33.04       40.00      4.54 o 
 -16   2  20        1.34        1.25      2.83 o 
 -15   2  20       54.94       59.48      4.92 o 
 -14   2  20        6.38        6.36      3.70 o 
 -13   2  20       33.12       31.46      4.08 o 
 -12   2  20      220.45      213.09      6.62 o 
 -11   2  20        2.21        0.22      2.03 o 
 -10   2  20       42.50       50.17      3.66 o 
  -9   2  20      284.23      301.42      8.53 o 
  -8   2  20        0.58       -1.19      1.91 o 
  -7   2  20        9.55       10.52      2.34 o 
  -6   2  20        0.08       -0.02      2.22 o 
  -5   2  20      266.35      279.29      9.68 o 
  -4   2  20      302.56      337.68     10.82 o 
  -3   2  20      114.71      101.55      7.64 o 
  -2   2  20       70.94       74.24      5.83 o 
  -1   2  20        0.55        3.32      2.80 o 
   0   2  20      330.82      325.72     10.65 o 
   1   2  20      286.16      267.46      9.18 o 
   2   2  20       90.14      105.21      6.66 o 
   3   2  20        3.21       -2.88      2.88 o 
   4   2  20       53.65       36.63      5.07 o 
   5   2  20       76.61       62.28      6.02 o 
   6   2  20       16.73       20.59      4.18 o 
   7   2  20       48.79       54.32      5.46 o 
 -17   3  20       17.62       15.13      4.70 o 
 -16   3  20      149.25      162.38     10.05 o 
 -15   3  20        3.47        5.14      4.14 o 
 -14   3  20        9.72       12.37      4.48 o 
 -13   3  20      312.03      324.76     19.11 o 
 -12   3  20       35.30       34.47      6.95 o 
 -11   3  20      641.65      652.48     19.43 o 
 -10   3  20        2.80        6.98      3.71 o 
  -9   3  20        0.85        0.34      3.47 o 
  -8   3  20      259.54      253.69     11.76 o 
  -7   3  20       11.80       15.24      5.15 o 
  -6   3  20        0.41        0.03      3.06 o 
  -5   3  20      107.34      111.28      8.59 o 
  -4   3  20      193.22      187.47     10.55 o 
  -3   3  20        5.84        7.00      3.70 o 
  -2   3  20       42.33       26.28      4.89 o 
  -1   3  20       24.17       32.85      5.51 o 
   0   3  20      567.89      579.68     21.91 o 
   1   3  20      241.58      238.77     14.93 o 
   2   3  20       57.28       65.32      9.31 o 
   3   3  20       77.60       74.73      9.77 o 
   4   3  20       56.19       79.29     10.55 o 
   5   3  20      189.36      176.71     14.93 o 
   6   3  20       58.33       65.51     10.24 o 
 -16   4  20       19.16       17.21     10.25 o 
 -15   4  20      133.82      156.90     16.05 o 
 -14   4  20      276.71      289.18     21.22 o 
 -13   4  20      253.97      248.42     19.53 o 
 -12   4  20       23.42       13.90     10.41 o 
 -11   4  20       41.01       47.95     14.56 o 
 -10   4  20        2.11        4.55      5.71 o 
  -9   4  20        1.64       -1.71      4.44 o 
  -8   4  20       41.70       15.79      6.24 o 
  -7   4  20      227.54      233.31     27.34 o 
  -6   4  20        8.52        8.73      4.65 o 
  -5   4  20       67.58       62.94      9.42 o 
  -4   4  20        0.16       -4.13      4.49 o 
  -3   4  20      482.64      446.39     20.83 o 
  -2   4  20       45.88       34.51      6.24 o 
  -1   4  20        5.78        0.93      6.54 o 
   0   4  20        6.66        2.67      3.55 o 
   1   4  20       61.51       56.84      7.33 o 
   2   4  20       33.87       23.35      7.39 o 
   3   4  20      133.46      111.58     12.16 o 
   4   4  20       22.16       14.35      6.69 o 
   5   4  20       39.93       47.47      9.42 o 
 -13   5  20        2.02        6.92      6.31 o 
 -12   5  20       91.01       99.96     13.55 o 
 -11   5  20       45.12       41.59      9.07 o 
 -10   5  20       31.22       28.00     13.23 o 
  -9   5  20      184.40      191.06     19.69 o 
  -8   5  20        0.19        2.84      5.30 o 
  -7   5  20       71.67       61.20     10.20 o 
  -6   5  20       10.11       13.42      6.37 o 
  -5   5  20      112.48       75.56     15.73 o 
  -4   5  20       48.05       43.85      8.74 o 
  -3   5  20       52.14       42.59     16.28 o 
  -2   5  20        6.57       11.24      5.18 o 
  -1   5  20       11.26       16.08      5.61 o 
   0   5  20      187.64      176.58     13.21 o 
   1   5  20       38.83       22.51      6.50 o 
   2   5  20        7.17        8.21      5.33 o 
   3   5  20       44.75       49.35     15.77 o 
 -10   6  20       24.92       27.56     12.36 o 
  -9   6  20        4.21       12.86      9.75 o 
  -8   6  20        8.51        5.79      6.09 o 
  -7   6  20       14.03       13.76      7.26 o 
  -6   6  20       43.66       34.69     13.14 o 
  -5   6  20      145.35      139.79     22.15 o 
  -4   6  20       50.73       54.78     14.92 o 
  -3   6  20      136.93       93.22     16.05 o 
  -2   6  20       97.82       84.39     21.64 o 
  -1   6  20        1.31        4.69      5.71 o 
 -18   1  21       65.99       79.53      9.23 o 
 -17   1  21        2.15        2.30      2.56 o 
 -16   1  21       36.55       36.45      3.79 o 
 -15   1  21        7.50        7.17      2.66 o 
 -14   1  21      134.55      125.59      5.85 o 
 -13   1  21        0.01        2.16      2.36 o 
 -12   1  21        4.95        2.83      2.23 o 
 -11   1  21       61.03       68.02      4.71 o 
 -10   1  21      107.61      107.89      5.62 o 
  -9   1  21      264.31      270.90      7.72 o 
  -8   1  21       25.34       29.96      3.70 o 
  -7   1  21        1.90       -2.27      2.27 o 
  -6   1  21      572.94      576.13     14.03 o 
  -5   1  21      131.98      133.78      6.17 o 
  -4   1  21      150.83      151.17      6.55 o 
  -3   1  21        0.11       -0.81      2.50 o 
  -2   1  21        4.62        5.71      2.73 o 
  -1   1  21      112.95      114.28      6.05 o 
   0   1  21       26.98       30.09      3.71 o 
   1   1  21        5.14        5.44      2.94 o 
   2   1  21        2.63       -2.42      2.42 o 
   3   1  21       18.42       21.90      4.21 o 
   4   1  21        4.09        4.14      3.57 o 
   5   1  21        3.67        6.61      3.42 o 
   6   1  21      382.21      387.06     12.86 o 
 -17   2  21        7.05        7.98      3.20 o 
 -16   2  21      322.93      359.15     10.51 o 
 -15   2  21       12.45        6.23      2.93 o 
 -14   2  21      165.59      164.22      8.64 o 
 -13   2  21      385.47      395.33     11.15 o 
 -12   2  21        1.02        1.83      2.22 o 
 -11   2  21       23.93       18.47      2.83 o 
 -10   2  21       10.87       14.40      2.69 o 
  -9   2  21       64.90       61.58      4.00 o 
  -8   2  21      462.88      446.98      9.40 o 
  -7   2  21        0.04       -1.85      2.46 o 
  -6   2  21        5.94        5.99      2.85 o 
  -5   2  21        3.90        0.74      2.84 o 
  -4   2  21        0.11        3.28      3.74 o 
  -3   2  21     1216.85     1214.09     23.75 o 
  -2   2  21        9.54       10.57      3.62 o 
  -1   2  21       51.12       46.51      4.66 o 
   0   2  21       16.80       14.16      3.61 o 
   1   2  21        1.81        0.64      3.07 o 
   2   2  21       57.61       68.05      5.87 o 
   3   2  21       83.44       87.12      6.93 o 
   4   2  21        8.16        1.21      3.58 o 
   5   2  21      203.63      176.42     12.97 o 
   6   2  21       38.22       34.54      4.76 o 
 -16   3  21        6.79       -0.53      3.96 o 
 -15   3  21      126.57      132.53     10.58 o 
 -14   3  21        0.05       -0.68      3.63 o 
 -13   3  21       18.46       16.53      4.91 o 
 -12   3  21       68.04       69.64      7.55 o 
 -11   3  21      284.52      305.68     13.07 o 
 -10   3  21        1.28       -0.83      3.38 o 
  -9   3  21      294.61      284.40     12.42 o 
  -8   3  21      688.00      649.51     19.22 o 
  -7   3  21       21.97       14.19      4.22 o 
  -6   3  21      162.72      168.31     10.61 o 
  -5   3  21       48.60       49.38      7.06 o 
  -4   3  21      102.60       96.20      8.33 o 
  -3   3  21      100.97       93.93      8.36 o 
  -2   3  21      141.05      118.70     11.24 o 
  -1   3  21      359.83      357.15     20.56 o 
   0   3  21      239.01      198.80     14.54 o 
   1   3  21        7.04        4.70      6.93 o 
   2   3  21        0.01       -2.97      5.33 o 
   3   3  21       40.24       37.27     11.58 o 
   4   3  21       77.45       73.67     17.55 o 
   5   3  21       48.52       51.83      9.50 o 
 -15   4  21        3.47       -2.06      5.40 o 
 -14   4  21        0.72       -3.10      5.41 o 
 -13   4  21        0.30        2.45      5.20 o 
 -12   4  21      129.18      139.13     14.77 o 
 -11   4  21       64.19       59.81      9.97 o 
 -10   4  21       11.06       15.09      6.14 o 
  -9   4  21      345.50      407.05     20.94 o 
  -8   4  21       41.43       28.65      7.52 o 
  -7   4  21       77.91       72.63     10.53 o 
  -6   4  21       16.87       13.59      4.95 o 
  -5   4  21       48.45       38.82     13.15 o 
  -4   4  21       95.28       99.46     11.91 o 
  -3   4  21      114.27       80.40     21.30 o 
  -2   4  21        0.22        2.95      4.25 o 
  -1   4  21       31.03       29.38      5.41 o 
   0   4  21       33.39       31.83      7.45 o 
   1   4  21       37.27       24.95      8.96 o 
   2   4  21        0.00       -5.11      5.11 o 
   3   4  21        7.73        9.88      6.89 o 
 -12   5  21        8.97        9.74      7.24 o 
 -11   5  21       96.70      136.55     17.49 o 
 -10   5  21       91.94      126.75     14.61 o 
  -9   5  21        1.28       -1.61      5.45 o 
  -8   5  21       12.75       10.36     16.81 o 
  -7   5  21        7.51        7.80      6.08 o 
  -6   5  21       24.61       12.40      9.65 o 
  -5   5  21       42.75       31.98     11.64 o 
  -4   5  21       61.93       61.26     11.25 o 
  -3   5  21        1.12       -4.20      4.20 o 
  -2   5  21       12.81       19.32      6.29 o 
  -1   5  21       20.88       24.76      6.47 o 
   0   5  21        3.65       -4.48      4.48 o 
   1   5  21      121.43      121.68     14.14 o 
  -7   6  21       72.09       80.73     17.05 o 
  -6   6  21      192.85      190.28     25.55 o 
  -5   6  21      292.21      302.03     31.56 o 
  -4   6  21      143.03      154.74     24.88 o 
 -17   0  22       83.02       87.15      9.85 o 
 -16   0  22      106.64      131.33     11.39 o 
 -15   0  22      175.90      180.91     13.39 o 
 -14   0  22      166.67      151.67     11.52 o 
 -13   0  22      429.48      441.46     17.39 o 
 -12   0  22       34.21       31.92      6.04 o 
 -11   0  22      277.10      261.21     11.77 o 
 -10   0  22      274.34      283.46     12.27 o 
  -9   0  22      179.41      172.86     17.76 o 
  -8   0  22      669.82      626.20     18.94 o 
  -7   0  22        3.03        0.91      3.80 o 
  -6   0  22     1067.25      991.81     25.46 o 
  -5   0  22      199.34      214.47     10.81 o 
  -4   0  22     1085.79     1133.90     28.15 o 
  -3   0  22      648.53      676.78     20.04 o 
  -2   0  22        2.55       -0.26      3.99 o 
  -1   0  22        7.13        3.01      9.65 o 
   0   0  22       10.63        1.96      4.27 o 
   1   0  22        1.19       -0.15      4.18 o 
   2   0  22       61.23       72.11      7.81 o 
   3   0  22      216.53      216.82     12.25 o 
   4   0  22        0.12        0.31      3.91 o 
   5   0  22       14.40        5.03      4.54 o 
 -17   1  22        9.99       10.43      4.21 o 
 -16   1  22       26.80       41.32      5.70 o 
 -15   1  22       24.90       28.44      3.78 o 
 -14   1  22       40.00       41.20      4.15 o 
 -13   1  22        0.57       -1.44      2.70 o 
 -12   1  22       14.01        8.33      3.52 o 
 -11   1  22      314.25      331.75      9.59 o 
 -10   1  22       96.28       87.76      5.69 o 
  -9   1  22       70.42       74.81      5.21 o 
  -8   1  22      212.62      208.04      8.34 o 
  -7   1  22       54.11       63.59      5.49 o 
  -6   1  22      360.65      357.99      9.56 o 
  -5   1  22     1129.15     1158.85     19.86 o 
  -4   1  22       88.98      104.54      6.17 o 
  -3   1  22        4.55        3.25      2.80 o 
  -2   1  22        1.42       -0.82      2.65 o 
  -1   1  22       21.30       26.31      3.70 o 
   0   1  22      404.26      398.03     10.27 o 
   1   1  22        2.02        1.55      2.75 o 
   2   1  22        5.83        9.03      3.63 o 
   3   1  22      104.38      111.02      7.39 o 
   4   1  22       29.68       38.89      9.31 o 
   5   1  22       98.01       94.55      6.72 o 
 -17   2  22       46.57       48.60      7.63 o 
 -16   2  22       66.85       71.94      8.06 o 
 -15   2  22       11.76        6.32      3.36 o 
 -14   2  22       42.39       40.56      4.58 o 
 -13   2  22      289.89      294.45     13.30 o 
 -12   2  22       33.54       37.84      4.31 o 
 -11   2  22        0.01        2.57      2.31 o 
 -10   2  22      128.00      132.16      5.42 o 
  -9   2  22        6.24       12.47      3.18 o 
  -8   2  22       25.01       25.88      3.77 o 
  -7   2  22      107.33      107.01      6.52 o 
  -6   2  22       30.58       34.36      6.68 o 
  -5   2  22        0.33        6.64      3.80 o 
  -4   2  22      230.51      242.32     11.51 o 
  -3   2  22       89.18      100.90      6.84 o 
  -2   2  22       30.55       26.63      5.31 o 
  -1   2  22      233.92      226.40      8.70 o 
   0   2  22        6.47        3.94      3.32 o 
   1   2  22       57.85       52.77      5.29 o 
   2   2  22        3.10       -3.29      3.29 o 
   3   2  22      206.76      190.49      9.08 o 
   4   2  22       34.48       36.03      5.20 o 
   5   2  22      190.65      184.32      9.31 o 
 -16   3  22        7.95        2.96      6.17 o 
 -15   3  22        0.76        3.44      4.05 o 
 -14   3  22        0.15       -1.65      3.90 o 
 -13   3  22       24.27       32.21      9.83 o 
 -12   3  22      116.11      113.81      9.58 o 
 -11   3  22        7.63        5.14      4.19 o 
 -10   3  22        5.88        5.73      3.92 o 
  -9   3  22        0.98        1.71      3.56 o 
  -8   3  22       10.46       20.54      4.74 o 
  -7   3  22      149.40      157.56     10.51 o 
  -6   3  22      130.04      158.20     12.52 o 
  -5   3  22       18.84       15.55      6.65 o 
  -4   3  22       16.99       17.36     17.10 o 
  -3   3  22        7.76        9.07      5.37 o 
  -2   3  22        1.06        1.58      4.85 o 
  -1   3  22       29.18       26.43      7.04 o 
   0   3  22       69.63       56.85     12.70 o 
   1   3  22      313.11      296.71     17.28 o 
   2   3  22       83.47       67.83     10.07 o 
   3   3  22        0.11       -3.18      5.52 o 
   4   3  22      145.10      166.53     26.87 o 
 -14   4  22      193.93      197.83     17.83 o 
 -13   4  22       16.98       12.12      6.99 o 
 -12   4  22       45.47       56.81     10.17 o 
 -11   4  22       20.17       23.77      7.71 o 
 -10   4  22       35.28       32.57      8.34 o 
  -9   4  22      164.13      200.45     17.23 o 
  -8   4  22       11.49       13.85      6.17 o 
  -7   4  22       37.06       29.47      7.60 o 
  -6   4  22       92.22       97.25     25.96 o 
  -5   4  22       14.67       13.81      6.67 o 
  -4   4  22       78.04       77.15     10.88 o 
  -3   4  22      140.33      161.51     15.23 o 
  -2   4  22       67.33       72.51     10.71 o 
  -1   4  22      122.21      123.71     12.46 o 
   0   4  22      588.37      543.55     22.80 o 
   1   4  22       58.56       65.31     10.23 o 
   2   4  22       21.98       27.83      7.86 o 
 -11   5  22        0.02       -4.57      7.52 o 
 -10   5  22        3.92        4.74      6.37 o 
  -9   5  22       63.14       53.84     12.97 o 
  -8   5  22       30.99       24.40      7.98 o 
  -7   5  22        1.10        2.06      5.77 o 
  -6   5  22       13.21        1.24      8.42 o 
  -5   5  22        0.28        7.04      7.93 o 
  -4   5  22       25.45       39.05     12.39 o 
  -3   5  22       28.17       24.96      6.62 o 
  -2   5  22      219.55      233.28     15.60 o 
  -1   5  22       45.13       36.07      7.46 o 
 -16   1  23       19.01       18.45      3.60 o 
 -15   1  23       18.94       19.32      3.87 o 
 -14   1  23       16.17       17.03      3.63 o 
 -13   1  23      109.72      113.18      6.60 o 
 -12   1  23        0.03        3.03      2.86 o 
 -11   1  23      128.67      110.87      6.80 o 
 -10   1  23      586.49      584.54     14.74 o 
  -9   1  23      101.16      111.26      8.00 o 
  -8   1  23        6.30        7.11      2.94 o 
  -7   1  23       31.97       25.01      4.78 o 
  -6   1  23      205.06      215.03     12.19 o 
  -5   1  23      267.89      279.65      8.61 o 
  -4   1  23       59.43       54.49      4.70 o 
  -3   1  23        2.38        1.70      2.87 o 
  -2   1  23      185.10      214.86      7.62 o 
  -1   1  23       20.59       19.12      3.57 o 
   0   1  23       55.27       43.58      4.49 o 
   1   1  23       18.89       17.53      4.28 o 
   2   1  23       18.84        9.53      3.96 o 
   3   1  23       74.69       79.58      6.65 o 
   4   1  23       27.31       27.91      4.64 o 
 -16   2  23        0.00       -3.09      3.82 o 
 -15   2  23      206.57      221.59     15.93 o 
 -14   2  23       40.00       37.11      6.14 o 
 -13   2  23      165.97      157.75     10.81 o 
 -12   2  23      309.94      305.67     13.28 o 
 -11   2  23        1.12       -0.69      2.77 o 
 -10   2  23       10.68        9.48      3.24 o 
  -9   2  23       33.40       41.85      4.98 o 
  -8   2  23      232.73      234.79     13.25 o 
  -7   2  23       81.69       75.54     11.84 o 
  -6   2  23        9.89        6.18      4.02 o 
  -5   2  23       59.30       44.43      6.13 o 
  -4   2  23       68.37       68.03      8.77 o 
  -3   2  23      486.30      528.49     14.44 o 
  -2   2  23        1.28        2.58      3.22 o 
  -1   2  23       11.81        8.14      3.63 o 
   0   2  23        0.00        2.84      3.39 o 
   1   2  23        6.10       -3.26      3.26 o 
   2   2  23      394.96      389.55     12.07 o 
   3   2  23        0.09        1.36      3.81 o 
 -15   3  23       29.41       28.88      6.15 o 
 -14   3  23        0.33        0.00      4.03 o 
 -13   3  23      168.69      162.39     20.70 o 
 -12   3  23       35.47       28.51      7.80 o 
 -11   3  23       19.66       17.64      5.07 o 
 -10   3  23        0.03       -1.08      7.66 o 
  -9   3  23      519.93      518.87     17.55 o 
  -8   3  23        1.64        0.79      3.78 o 
  -7   3  23      298.58      325.52     13.68 o 
  -6   3  23       75.10       84.72      9.93 o 
  -5   3  23      403.89      392.27     18.13 o 
  -4   3  23      256.26      274.25     18.19 o 
  -3   3  23        0.75        0.97     10.97 o 
  -2   3  23      158.28      137.09     12.67 o 
  -1   3  23       26.03       20.27      6.68 o 
   0   3  23      105.26      109.21     11.89 o 
   1   3  23        5.42        2.79      7.46 o 
   2   3  23       82.08       71.77     10.35 o 
 -13   4  23       25.18       24.87      9.29 o 
 -12   4  23        2.46        5.62      6.46 o 
 -11   4  23       32.26       38.14      9.05 o 
 -10   4  23      125.84      147.50     15.16 o 
  -9   4  23        2.93        3.15      5.34 o 
  -8   4  23       88.57       95.32     15.82 o 
  -7   4  23        0.68       -3.17      4.95 o 
  -6   4  23       68.07       86.87     11.55 o 
  -5   4  23       13.53       11.06      6.57 o 
  -4   4  23       34.70       32.07      8.15 o 
  -3   4  23        2.11       -1.61      5.98 o 
  -2   4  23        5.13        3.44      5.57 o 
  -1   4  23       51.99       41.77      8.67 o 
   0   4  23       70.25       64.16      9.95 o 
  -9   5  23       73.86       68.93     15.99 o 
  -8   5  23       15.30        8.76      6.68 o 
  -7   5  23      271.96      343.37     29.69 o 
  -6   5  23      269.78      284.79     30.60 o 
  -5   5  23        7.61        1.95      8.09 o 
  -4   5  23       91.27       67.99     11.57 o 
 -16   0  24       44.62       51.10      6.28 o 
 -15   0  24      110.72      115.32      9.62 o 
 -14   0  24      112.92      115.59     13.44 o 
 -13   0  24      167.56      183.48     14.52 o 
 -12   0  24      325.10      346.41     14.29 o 
 -11   0  24       13.85        6.13      4.48 o 
 -10   0  24        0.58       -1.09      7.54 o 
  -9   0  24      106.71      114.39      9.16 o 
  -8   0  24       24.73       30.10      5.77 o 
  -7   0  24      393.14      393.37     14.92 o 
  -6   0  24        6.66        2.14      4.34 o 
  -5   0  24        4.79       11.50      7.79 o 
  -4   0  24      554.96      559.20     19.47 o 
  -3   0  24      253.65      280.84     12.93 o 
  -2   0  24        2.82        1.81      4.50 o 
  -1   0  24      246.72      239.06     12.19 o 
   0   0  24      288.19      309.69     13.65 o 
   1   0  24       27.84       16.53      5.44 o 
   2   0  24        0.30        3.33      5.08 o 
   3   0  24       18.32       15.97      4.98 o 
 -15   1  24        0.77        0.47      2.95 o 
 -14   1  24       37.63       47.48      5.24 o 
 -13   1  24        9.58        3.04      3.14 o 
 -12   1  24       10.36       11.79      3.82 o 
 -11   1  24       69.61       63.47      5.75 o 
 -10   1  24        5.32        9.26      3.73 o 
  -9   1  24       46.12       37.31      5.38 o 
  -8   1  24        1.82       -0.27      2.72 o 
  -7   1  24       14.43       18.79      3.56 o 
  -6   1  24        2.25        4.54      3.04 o 
  -5   1  24       10.84        2.41      2.98 o 
  -4   1  24        0.01       -0.48      2.89 o 
  -3   1  24      372.06      354.80     11.00 o 
  -2   1  24       49.44       53.23      4.76 o 
  -1   1  24       14.67       10.70      4.37 o 
   0   1  24       15.58        8.35      4.21 o 
   1   1  24       22.96       20.90      4.52 o 
   2   1  24       28.08       35.15      7.08 o 
   3   1  24       73.03       84.69     18.48 o 
 -15   2  24       66.70       65.65     10.24 o 
 -14   2  24      136.76      128.42     11.98 o 
 -13   2  24       68.17       69.63      9.29 o 
 -12   2  24        1.18       -3.00      5.08 o 
 -11   2  24       16.98       11.96      5.53 o 
 -10   2  24       17.48       11.99      6.00 o 
  -9   2  24        2.51        5.20      3.96 o 
  -8   2  24       13.62       15.09      7.60 o 
  -7   2  24       56.72       58.13      9.96 o 
  -6   2  24       17.75       12.50      3.93 o 
  -5   2  24      242.88      241.57      9.58 o 
  -4   2  24      463.50      489.97     13.87 o 
  -3   2  24       46.35       41.28      6.18 o 
  -2   2  24        0.00        0.18      3.29 o 
  -1   2  24        6.69        7.30      3.57 o 
   0   2  24        2.28        5.43      3.73 o 
   1   2  24      369.72      366.24     11.75 o 
   2   2  24       94.66       78.22      6.66 o 
 -13   3  24        0.07        6.83      4.73 o 
 -12   3  24      380.39      406.84     16.06 o 
 -11   3  24       42.82       38.63      6.41 o 
 -10   3  24       43.29       39.51      6.36 o 
  -9   3  24       37.66       52.54      7.05 o 
  -8   3  24       56.58       70.56      7.92 o 
  -7   3  24      265.25      268.39     19.93 o 
  -6   3  24        6.91        3.80      5.26 o 
  -5   3  24        0.14       -4.24      4.24 o 
  -4   3  24        3.90        2.82      5.37 o 
  -3   3  24       71.21       55.03     13.23 o 
  -2   3  24        5.46        8.14      7.28 o 
  -1   3  24        0.03       -1.35      5.39 o 
   0   3  24        2.55        5.00      5.99 o 
 -11   4  24       68.57       53.96     14.88 o 
 -10   4  24       11.71       15.88      7.07 o 
  -9   4  24      120.67      105.33     30.82 o 
  -8   4  24        5.67        2.45      5.58 o 
  -7   4  24       60.57       28.65     11.36 o 
  -6   4  24       87.81       92.73     24.29 o 
  -5   4  24       49.20       69.09      9.79 o 
  -4   4  24        8.80        6.65      6.23 o 
  -3   4  24        8.23       16.41      6.65 o 
  -2   4  24      219.71      192.31     15.68 o 
 -14   1  25        6.30        3.44      3.65 o 
 -13   1  25       95.73       83.42      6.61 o 
 -12   1  25        7.35        8.86      4.40 o 
 -11   1  25       28.55       24.27      4.38 o 
 -10   1  25        9.65        9.55      3.55 o 
  -9   1  25       10.89       10.57      4.21 o 
  -8   1  25        0.04       -2.59      2.84 o 
  -7   1  25      171.61      207.02      7.93 o 
  -6   1  25       58.77       47.19      4.71 o 
  -5   1  25      238.87      242.79      9.91 o 
  -4   1  25        1.16        4.24      3.14 o 
  -3   1  25        0.00       -0.70      3.03 o 
  -2   1  25        8.66        1.92      5.54 o 
  -1   1  25       11.76       16.37      4.79 o 
   0   1  25        7.78       10.88      4.29 o 
   1   1  25        3.79        7.60      4.13 o 
 -13   2  25       17.11       23.61      6.61 o 
 -12   2  25      210.76      213.13     14.08 o 
 -11   2  25       37.04       30.38      9.07 o 
 -10   2  25      201.78      199.84     19.32 o 
  -9   2  25        6.84       10.80      4.40 o 
  -8   2  25        0.08        7.38      7.45 o 
  -7   2  25       34.41       19.31      6.07 o 
  -6   2  25        0.69       -3.24      3.24 o 
  -5   2  25      117.79      125.32      7.91 o 
  -4   2  25      266.63      264.06     11.92 o 
  -3   2  25        0.04        2.00      3.63 o 
  -2   2  25       74.60       69.80      6.13 o 
  -1   2  25      180.06      174.95      8.78 o 
   0   2  25        7.75        3.67      3.88 o 
 -12   3  25       37.13       33.58      7.68 o 
 -11   3  25      184.83      199.12     15.20 o 
 -10   3  25      233.68      241.28     15.48 o 
  -9   3  25       79.63       89.89     14.02 o 
  -8   3  25       10.82        3.69      7.15 o 
  -7   3  25      185.10      179.18     18.43 o 
  -6   3  25       53.94       49.26      8.81 o 
  -5   3  25       32.78       33.70     14.33 o 
  -4   3  25        2.07        1.58      5.52 o 
  -3   3  25       49.58       34.71      8.13 o 
  -2   3  25        3.07        0.16      6.10 o 
 -13   0  26      337.83      330.59     14.38 o 
 -12   0  26       32.22       24.93      6.57 o 
 -11   0  26      115.06      118.65     16.34 o 
 -10   0  26       56.90       73.18      8.00 o 
  -9   0  26      107.34      110.15     12.14 o 
  -8   0  26        9.65       17.01      5.30 o 
  -7   0  26      281.81      274.92     12.99 o 
  -6   0  26      160.42      153.14     10.81 o 
  -5   0  26       54.07       67.00      7.76 o 
  -4   0  26      151.07      159.33     11.20 o 
  -3   0  26      137.35      127.62     10.15 o 
  -2   0  26        0.18       -3.30      4.92 o 
  -1   0  26        0.13       -1.43      4.74 o 
 -13   1  26        0.12        1.02      3.66 o 
 -12   1  26       93.86      101.17      6.30 o 
 -11   1  26       16.17       12.64      3.63 o 
 -10   1  26       76.59       73.13      5.55 o 
  -9   1  26        2.19       -2.49      2.99 o 
  -8   1  26       21.74       13.75      3.62 o 
  -7   1  26        0.00       -0.94      3.02 o 
  -6   1  26        2.21        0.38      3.05 o 
  -5   1  26      111.14       93.20      8.00 o 
  -4   1  26      667.23      652.83     17.31 o 
  -3   1  26      135.14      145.07      9.10 o 
  -2   1  26        7.55        5.75      4.43 o 
  -1   1  26        0.28        0.58      4.02 o 
 -12   2  26       95.57       77.46     12.84 o 
 -11   2  26        2.89        5.27      7.23 o 
 -10   2  26      183.74      148.76     16.94 o 
  -9   2  26       39.21       51.11     11.08 o 
  -8   2  26      106.74       99.30      6.96 o 
  -7   2  26       44.09       50.98      5.55 o 
  -6   2  26        9.95        6.29      4.91 o 
  -5   2  26        5.15        3.26      3.87 o 
  -4   2  26        0.16        2.70      3.89 o 
  -3   2  26        0.00        1.51      3.63 o 
  -2   2  26       27.39       46.13      5.33 o 
  -8   3  26        7.03       13.77      8.22 o 
  -7   3  26       32.90       38.52      8.35 o 
  -6   3  26      163.38      165.32     14.38 o 
 -10   1  27       21.52       21.04      4.03 o 
  -9   1  27      212.18      194.94      8.08 o 
  -8   1  27      164.45      181.09      7.90 o 
  -7   1  27      111.94      110.44      6.50 o 
  -6   1  27        0.44       -1.55      3.77 o 
  -5   1  27      219.42      204.95     15.41 o 
  -4   1  27      447.84      415.05     13.69 o 
                                                 
